# Supplementary material for: Disentangling strictly self-serving mutations from win-win mutations in a mutualistic microbial community
Source: eLife. 2019 Jun 4;8:e44812. doi: 10.7554/eLife.44812 (PMC6548503; doi:10.7554/eLife.44812)
Supplement: Figure 1—figure supplement 1—source data 1. [file elife-44812-fig1-figsupp1-data1.xls]

## Sheet: ratio (p305)
		2009-02-02	2009-02-03	2009-02-04	2009-02-05	2009-02-06	2009-02-08
		1899-12-31 12:00:00	1899-12-31 17:58:00	1899-12-31 17:58:00	1899-12-31 14:18:00	1899-12-31 09:35:00	1899-12-31 16:39:00
	Ratio|Time	0	29.9667	53.9667	74.3	93.5833	148.65
926:923	C1	1.01	1.11	1.17	1.22	1.28	1.34
R>Y	C2	1	1.11	1.14	1.18	1.18	1.33
	C3	1.04	1.12	1.13	1.18	1.25	1.31
944: 954	E1	1.11	1.41	1.57	1.74	1.68	2
R>Y, but faster	E2	1.07	1.39	1.49	1.55	1.64	1.82
	E3	1.08	1.38	1.47	1.59	1.67	1.95
C1 (Gen)	0	14.183	24.864	33.8229	42.396	66.8114	slope	%fitness advantage
(ratio)	1.01	1.11	1.17	1.22	1.28	1.34
lnRatio	0.00995033	0.10436	0.157004	0.198851	0.24686	0.29267	0.00425636	0.00614063	0.00558856	average
C2 (Gen)	0	14.1501	24.8521	33.8481	42.5467	66.9042			0.000574866	stdev
(ratio)	1	1.11	1.14	1.18	1.18	1.33
lnRatio	0	0.10436	0.131028	0.165514	0.165514	0.285179	0.00390362	0.00563173
C3 (Gen)	0	14.1437	24.8059	33.9784	42.6126	67.2992
(ratio)	1.04	1.12	1.13	1.18	1.25	1.31
lnRatio	0.0392207	0.113329	0.122218	0.165514	0.223144	0.270027	0.00346111	0.00499333
E1 (Gen)	0	14.39	24.9273	33.9448	42.7216	66.4246
(ratio)	1.11	1.41	1.57	1.74	1.68	2
lnRatio	0.10436	0.34359	0.451076	0.553885	0.518794	0.693147	0.00829923	0.0119733	0.0114786	average
E2 (Gen)	0	14.5289	25.0791	33.9222	42.3945	67.0772			0.000797723	stdev
(ratio)	1.07	1.39	1.49	1.55	1.64	1.82
lnRatio	0.0676586	0.329304	0.398776	0.438255	0.494696	0.598837	0.0073185	0.0105584
E3 (Gen)	0	14.5277	24.9749	33.9352	42.5185	67.6241
(ratio)	1.08	1.38	1.47	1.59	1.67	1.95
lnRatio	0.076961	0.322083	0.385262	0.463734	0.512824	0.667829	0.00825141	0.0119043
