# Supplementary material for: Disentangling strictly self-serving mutations from win-win mutations in a mutualistic microbial community
Source: eLife. 2019 Jun 4;8:e44812. doi: 10.7554/eLife.44812 (PMC6548503; doi:10.7554/eLife.44812)
Supplement: Figure 2—source data 1. [file elife-44812-fig2-data1.xlsx]

## Sheet: Data in figure 2
	strain#	[lys]	Growth rate
L-H+	WY	uM	(/hr)	# exp	1*stdev
Anc	1335	0	-0.00181818	11	0.00683839
		0.1	0.0045	2
		0.31	0.0025	2
		0.3135	0.015	4	0.00294392
		0.33	0.0155	2
		0.627	0.02525	8	0.00656288
		0.66	0.0235	2
		0.94	0.0276667	3	0.0051316
		0.95	0.0565	6	0.0051672
		1.25	0.056	3	0.0112694
		1.425	0.073	1
		1.6625	0.148833	6	0.0345914
		1.75	0.162667	3	0.0132035
		2.375	0.313167	6	0.0525982
		2.5	0.3398	5	0.0150897
		3.75	0.4425	2
		4.75	0.4836	5	0.00585662
		5	0.480667	3	0.00351188
		9.5	0.500833	6	0.00757408
		10	0.499	5	0.00547723
		95	0.5025	2
		100	0.504	2
Disomy14	2349	0	0.00833333	9	0.00858778
	2261	0.1	0.015	2
	2348	0.31	0.0185	2
		0.3135	0.0276667	3	0.00251661
		0.33	0.0305	2
		0.627	0.0665	4	0.0128193
		0.63	0.063	3	0.0127671
		0.66	0.0835	2
		0.94	0.133	3	0.0314325
		0.95	0.195	4	0.0582809
		1	0.179	2
		1.25	0.262667	3	0.0135769
		1.6625	0.3675	4	0.00932738
		1.75	0.399333	3	0.0105987
		2.375	0.42025	4	0.00613052
		2.5	0.419	5	0.0123491
		3.75	0.4315	2
		4.75	0.4285	2
		5	0.433	3	0.002
		9.5	0.43675	4	0.00585235
		10	0.4432	5	0.00420714
		95	0.4395	2
		100	0.4445	2
Anc+LYP1	2254	0	-0.0075	4	0.0162173
	2255	0.31	0.017	4	0.00270801
		0.63	0.041	4	0.00848528
		0.94	0.0666667	3	0.0106927
		1.25	0.19425	4	0.0225592
		2.5	0.453	4	0.0150333
		10	0.505	4	0.00522813
		100	0.5035	4	0.00655744
Disomy14-LYP1	2262	0	-0.0015	4	0.0152643
	2263	0.31	0.0035	4	0.00806226
		0.63	0.02025	4	0.00287228
		0.94	0.03525	4	0.00262996
		1.25	0.0715	4	0.00939858
		2.5	0.34325	4	0.0289986
		10	0.44	4	0.00535413
		100	0.44175	4	0.00736546
