# Supplementary material for: Disentangling strictly self-serving mutations from win-win mutations in a mutualistic microbial community
Source: eLife. 2019 Jun 4;8:e44812. doi: 10.7554/eLife.44812 (PMC6548503; doi:10.7554/eLife.44812)
Supplement: Figure 3—source data 1. [file elife-44812-fig3-data1.xlsx]

## Sheet: Data for Fig 3Bii
Experimenter	Method	Date	strain ID	order	genotype	fmol/cell/hr	stdev	release/anc	release/anc (with formula)
SH/JP	FACS	2015-02-26	1335	1	anc	0.353493	0.0122393
SH	FACS	2015-05-19	1335B	1	anc	0.235937	0.0108623
SH	FACS	2015-05-19	1335A	1	anc	0.297624	0.0132494
SH	FACS	2015-06-03	1335A	1	anc	0.23793	0.00838241
SH	FACS	2015-06-03	1335B	1	anc	0.237454	0.00705815
SH	FACS	2015-06-03	1335C	1	anc	0.250119	0.00897737
SH	FACS	2015-06-03	1335D	1	anc	0.246526	0.00912039
SH	Microscope	2015-07-08	1335	1	anc	0.20164	0.00334946
SH	Microscope	2015-07-08	1335	1	anc	0.194824	0.00789735
SH	Microscope	2015-07-16	1335	1	anc	0.22723	0.00475126
SH	Microscope	2015-07-16	1335	1	anc	0.208233	0.00333732
SH/JP	FACS	2015-02-26	E2	2	[14,14]	0.454194	0.00914983	1.28487	1.28487
SH	FACS	2015-05-19	2261A	2	[14,14]	0.363502	0.00459873	1.36255	1.36255
SH	FACS	2015-05-19	2261B	2	[14,14]	0.321968	0.00409275	1.20686	1.20686
SH	FACS	2015-06-03	2261A	2	[14,14]	0.374612	0.00561922	1.54157	1.54157
SH	FACS	2015-06-03	2261B	2	[14,14]	0.3108	0.00405543	1.27897	1.27897
SH	FACS	2015-06-03	2261C	2	[14,14]	0.306394	0.00915769	1.26084	1.26084
SH	FACS	2015-06-03	2261D	2	[14,14]	0.33953	0.00885197	1.3972	1.3972
SH	Microscope	2015-07-08	2261	2	[14,14]	0.281493	0.0101356	1.42002	1.42002
SH	Microscope	2015-07-08	2261	2	[14,14]	0.263526	0.00979912	1.32938	1.32938
SH	Microscope	2015-07-16	2261	2	[14,14]	0.255031	0.00236199	1.17131	1.17131
SH	Microscope	2015-07-16	2261	2	[14,14]	0.279266	0.00428664	1.28262	1.28262
SH	FACS	2015-02-26	2175	3	POP2	0.513169	0.00683471	1.45171	1.45171
SH	FACS	2015-02-26	2176	3	POP2	0.55366	0.0125808	1.56625	1.56625
SH	FACS	2015-02-26	2165	4	CIT1	0.452984	0.00516263	1.28145	1.28145
SH	FACS	2015-02-26	2166	4	CIT1	0.452722	0.00588588	1.28071	1.28071
SH	FACS	2015-02-26	2167	4	CIT1	0.47382	0.0060947	1.34039	1.34039
SH	Microscope	2015-07-08	2166	4	CIT1	0.281244	0.00897616	1.41876	1.41876
SH	Microscope	2015-07-08	2167	4	CIT1	0.281828	0.0105579	1.42171	1.42171
SH	FACS	2015-02-26	2172	5	PET8	0.338823	0.00670393	0.958499	0.958499
SH	FACS	2015-02-26	2173	5	PET8	0.336775	0.00687097	0.952706	0.952706
SH	FACS	2015-02-26	2174	5	PET8	0.334112	0.00707079	0.945173	0.945173
SH	Microscope	2015-07-08	2172	5	PET8	0.210312	0.0201614	1.06094	1.06094
SH	Microscope	2015-07-08	2173	5	PET8	0.175076	0.00487891	0.883189	0.883189
SH	Microscope	2015-07-08	2174	5	PET8	0.172904	0.00495663	0.872231	0.872231
SH	FACS	2015-02-26	2177	6	FKH2	0.410235	0.0142704	1.16052	1.16052
SH	FACS	2015-02-26	2178	6	FKH2	0.385069	0.0106181	1.08933	1.08933
SH	FACS	2015-02-26	2179	6	FKH2	0.412407	0.0126934	1.16666	1.16666
SH	FACS	2015-02-26	2184	7	DCP2	0.389112	0.0110533	1.10076	1.10076
SH	FACS	2015-02-26	2185	7	DCP2	0.372532	0.00853334	1.05386	1.05386
SH	FACS	2015-02-26	2186	7	DCP2	0.408734	0.0116189	1.15627	1.15627
SH	FACS	2015-02-26	2192	8	MRPL22	0.31301	0.00630831	0.885478	0.885478
SH	FACS	2015-02-26	2193	8	MRPL22	0.348242	0.00627407	0.985146	0.985146
SH	FACS	2015-02-26	2194	8	MRPL22	0.3245	0.00914501	0.917982	0.917982
SH	FACS	2015-05-19	2192	8	MRPL22	0.244878	0.00255075	0.917899	0.917899
SH	FACS	2015-05-19	2193	8	MRPL22	0.233874	0.00167812	0.876654	0.876654
SH	FACS	2015-05-19	2194	8	MRPL22	0.214794	0.002503	0.805136	0.805136
SH	FACS	2015-06-03	2192	8	MRPL22	0.234132	0.00605643	0.963475	0.963475
SH	FACS	2015-06-03	2193	8	MRPL22	0.233161	0.00415785	0.959482	0.959482
SH	FACS	2015-06-03	2194	8	MRPL22	0.240679	0.00477736	0.990417	0.990417
SH	FACS	2015-06-03	2195	8	MRPL22	0.233406	0.00789942	0.960488	0.960488
SH	Microscope	2015-07-08	2192	8	MRPL22	0.175583	0.00923722	0.885744	0.885744
SH	Microscope	2015-07-08	2193	8	MRPL22	0.162644	0.00204789	0.820473	0.820473
SH	Microscope	2015-07-08	2194	8	MRPL22	0.190014	0.00575401	0.958541	0.958541
SH	Microscope	2015-07-16	2192	8	MRPL22	0.205865	0.00152893	0.9455	0.9455
SH	Microscope	2015-07-16	2193	8	MRPL22	0.195668	0.00512604	0.898666	0.898666
SH	Microscope	2015-07-16	2194	8	MRPL22	0.20965	0.00688093	0.962884	0.962884
SH	Microscope	2015-07-16	2287	9	IPI3	0.266488	0.00787473	1.22393	1.22393
SH	Microscope	2015-07-16	2288	9	IPI3	0.214071	0.00370589	0.983188	0.983188
SH	Microscope	2015-07-16	2289	9	IPI3	0.233495	0.00268957	1.0724	1.0724
SH	Microscope	2015-07-16	2299	10	UBP10	0.236398	0.0022735	1.08573	1.08573
SH	Microscope	2015-07-16	2300	10	UBP10	0.240449	0.0082284	1.10434	1.10434
SH	Microscope	2015-07-16	2301	10	UBP10	0.219239	0.00336702	1.00692	1.00692
SH	FACS	2015-05-19	2248	11	SRP1	0.290513	0.00500276	1.08896	1.08896
SH	FACS	2015-05-19	2249	11	SRP1	0.289848	0.0059573	1.08647	1.08647
SH	FACS	2015-06-03	2248a	11	SRP1	0.277719	0.00659537	1.14284	1.14284
SH	FACS	2015-06-03	2248b	11	SRP1	0.29336	0.00800875	1.2072	1.2072
SH	FACS	2015-06-03	2249a	11	SRP1	0.267474	0.00881189	1.10068	1.10068
SH	FACS	2015-06-03	2249b	11	SRP1	0.28778	0.00619926	1.18424	1.18424
SH	Microscope	2015-07-08	2248	11	SRP1	0.235952	0.0108891	1.19028	1.19028
SH	Microscope	2015-07-08	2249	11	SRP1	0.277826	0.00522396	1.40152	1.40152
SH	Microscope	2015-07-16	2305	11	SRP1	0.244688	0.00620713	1.12381	1.12381
SH	Microscope	2015-07-16	2306	11	SRP1	0.226433	0.00471657	1.03996	1.03996
SH	Microscope	2015-07-16	2307	11	SRP1	0.236113	0.00704435	1.08442	1.08442
SH	Microscope	2015-07-16	2311	12	YNL193W	0.228422	0.00567389	1.0491	1.0491
SH	Microscope	2015-07-16	2312	12	YNL193W	0.211129	0.0063694	0.969677	0.969677
SH	Microscope	2015-07-16	2317	13	GCR2	0.305835	0.0120566	1.40464	1.40464
SH	Microscope	2015-07-16	2318	13	GCR2	0.320977	0.0102656	1.47419	1.47419
SH	Microscope	2015-07-16	2319	13	GCR2	0.27242	0.0115982	1.25117	1.25117
SH	FACS	2015-05-19	2244	14	RTT106	0.368158	0.00852573	1.38001	1.38001
SH	FACS	2015-05-19	2245	14	RTT106	0.352321	0.00777771	1.32064	1.32064
SH	FACS	2015-06-03	2244	14	RTT106	0.320812	0.0106337	1.32017	1.32017
SH	FACS	2015-06-03	2245	14	RTT106	0.32538	0.0109498	1.33897	1.33897
SH	FACS	2015-06-03	2246	14	RTT106	0.276137	0.00887634	1.13633	1.13633
SH	FACS	2015-06-03	2247	14	RTT106	0.3541	0.0161474	1.45716	1.45716
SH	Microscope	2015-07-08	2244	14	RTT106	0.263285	0.0116798	1.32817	1.32817
SH	Microscope	2015-07-08	2245	14	RTT106	0.276546	0.00755791	1.39506	1.39506
SH	Microscope	2015-07-08	2246	14	RTT106	0.27042	0.00171663	1.36416	1.36416
SH	Microscope	2015-07-08	2247	14	RTT106	0.257858	0.0105597	1.30079	1.30079
SH	Microscope	2015-07-16	2244	14	RTT106	0.290551	0.00542912	1.33445	1.33445
SH	Microscope	2015-07-16	2245	14	RTT106	0.285951	0.00235996	1.31332	1.31332
SH	Microscope	2015-07-16	2246	14	RTT106	0.276129	0.0019806	1.26821	1.26821
SH	FACS	2015-05-19	2230	15	ALG9	0.376657	0.00783659	1.41186	1.41186
SH	FACS	2015-05-19	2231	15	ALG9	0.374396	0.00980973	1.40339	1.40339
SH	FACS	2015-05-19	2232	15	ALG9	0.386782	0.00604547	1.44982	1.44982
SH	Microscope	2015-07-08	2230	15	ALG9	0.262007	0.0101827	1.32172	1.32172
SH	Microscope	2015-07-08	2231	15	ALG9	0.26189	0.00499418	1.32113	1.32113
SH	Microscope	2015-07-08	2232	15	ALG9	0.262166	0.00692214	1.32252	1.32252
SH	FACS	2015-05-19	2239	16	URE2	0.329813	0.00555775	1.23627	1.23627
SH	FACS	2015-05-19	2240	16	URE2	0.310993	0.00595296	1.16573	1.16573
SH	FACS	2015-05-19	2241	16	URE2	0.2925	0.0026276	1.09641	1.09641
SH	Microscope	2015-07-08	2239	16	URE2	0.260949	0.00877336	1.31638	1.31638
SH	Microscope	2015-07-08	2240	16	URE2	0.250457	0.00463953	1.26345	1.26345
SH	Microscope	2015-07-08	2241	16	URE2	0.236153	0.0128185	1.1913	1.1913
SH	FACS	2015-02-26	2196	17	NAR1	0.479633	0.00810368	1.35684	1.35684
SH	FACS	2015-02-26	2197	17	NAR1	0.538151	0.010611	1.52238	1.52238
SH	FACS	2015-05-19	2196	17	NAR1	0.267413	0.00413471	1.00237	1.00237
SH	FACS	2015-05-19	2197	17	NAR1	0.318263	0.00515449	1.19298	1.19298
SH	FACS	2015-05-19	2198	17	NAR1	0.317527	0.00336564	1.19022	1.19022
SH	FACS	2015-06-03	2196	17	NAR1	0.353443	0.0101608	1.45445	1.45445
SH	FACS	2015-06-03	2197	17	NAR1	0.364987	0.0133043	1.50196	1.50196
SH	FACS	2015-06-03	2198	17	NAR1	0.30395	0.00695827	1.25079	1.25079
SH	FACS	2015-06-03	2199	17	NAR1	0.332721	0.00800916	1.36918	1.36918
SH	Microscope	2015-07-08	2196	17	NAR1	0.2537	0.00689833	1.27981	1.27981
SH	Microscope	2015-07-08	2197	17	NAR1	0.301116	0.0142903	1.51901	1.51901
SH	Microscope	2015-07-08	2198	17	NAR1	0.238769	0.00976617	1.20449	1.20449
SH	Microscope	2015-07-08	2199	17	NAR1	0.24944	0.00666279	1.25832	1.25832
SH	FACS	2015-02-26	2201	18	MRPL10	0.515885	0.00870928	1.45939	1.45939
SH	FACS	2015-02-26	2202	18	MRPL10	0.501213	0.00605328	1.41789	1.41789
						N	release	2*stdev	2*SEM	ttest
					anc	11	0.244637	0.0912611	0.0275163
					[14,14]	11	0.322756	0.116631	0.0351655
					POP2	2	0.533415	0.0572624	0.0404906
					CIT1	5	0.38852	0.196073	0.0876867
					PET8	6	0.261334	0.166987	0.0681723
					FKH2	3	0.40257	0.0303908	0.0175461
					DCP2	3	0.390126	0.0362449	0.020926
					MRPL22	16	0.235006	0.104937	0.0262341
					IPI3	3	0.238018	0.0529987	0.0305988
					UBP10	3	0.232029	0.0225204	0.0130022
					SRP1	11	0.266155	0.050941	0.0153593
					YNL193W	2	0.219776	0.0244555	0.0172926
					GCR2	3	0.299744	0.0496902	0.0286886
					RTT106	13	0.301358	0.0760221	0.0210847
					ALG9	6	0.32065	0.12872	0.0525497
					URE2	6	0.280144	0.0735191	0.030014
					NAR1	13	0.33224	0.176815	0.0490397
					MRPL10	2	0.508549	0.0207492	0.0146719
				Plotted in Figure 3B ii
					norm to anc	N	release	2*stdev	2*SEM
					[14,14]	11	1.32147	0.20943	0.0631456
					POP2	2	1.50898	0.16199	0.114544
					CIT1	5	1.34861	0.139475	0.0623751
					PET8	6	0.945456	0.135049	0.0551337
					FKH2	3	1.13883	0.0859727	0.0496364
					DCP2	3	1.10363	0.102534	0.0591978
					MRPL22	16	0.920873	0.110828	0.0277069
					IPI3	3	1.09317	0.243413	0.140535
					UBP10	3	1.06566	0.103432	0.0597166
					SRP1	11	1.15004	0.196642	0.0592897
					YNL193W	2	1.00939	0.112319	0.0794218
					GCR2	3	1.37667	0.228217	0.131761
					RTT106	13	1.32749	0.149145	0.0413655
					ALG9	6	1.37174	0.113818	0.0464659
					URE2	6	1.21159	0.155082	0.0633119
					NAR1	13	1.3156	0.31235	0.0866304
					MRPL10	2	1.43864	0.0586975	0.0415054
