# Supplementary material for: Disentangling strictly self-serving mutations from win-win mutations in a mutualistic microbial community
Source: eLife. 2019 Jun 4;8:e44812. doi: 10.7554/eLife.44812 (PMC6548503; doi:10.7554/eLife.44812)
Supplement: Figure 3—figure supplement 2—source data 1. [file elife-44812-fig3-figsupp2-data1.xlsx]

## Sheet: Sheet1
Alias	Anc (1335)		JR37 (1595)		JR30 (1593)		38RL1 (1584)		45RS1 (1589)		JR26 (1592)
	Anc		B3.34RM1		B4.14RS2		B1.25RL1		A1.24RS1		B4.14RL2
Date	rate	error	rate	error	rate	error	rate	error	rate	error	rate	error
2014-05-12	0.306345	0.00970617
2014-05-12	0.29629	0.00303662
2014-05-12	0.301979	0.0100786
2014-05-12	0.273215	0.00750129
2014-05-27	0.288618	0.00653049	0.372006	0.00206374					0.265254	0.0110156	0.317728	0.00533725
2014-05-27			0.401652	0.00928684					0.283209	0.0064479	0.343069	0.00961086
2014-05-27			0.413021	0.0108419					0.332198	0.0131706	0.331502	0.00320449
2014-05-27			0.400301	0.00701672					0.288865	0.00872049	0.328384	0.0123664
2014-06-14	0.28965	0.00953971	0.414828	0.00236008	0.340863	0.0108093	0.494994	0.0177806
2014-06-14	0.333011	0.00475685	0.415486	0.00561837	0.405173	0.0101584	0.511381	0.0104847
2014-06-14	0.288243	0.0121552	0.419647	0.00590951	0.398164	0.010077	0.497069	0.0148412
2014-06-14	0.292221	0.00611188	0.401515	0.00871124	0.395999	0.00750137	0.521139	0.00886399
2014-06-14					0.395847	0.0069325	0.494241	0.0148644
2014-06-14					0.442605	0.0203187	0.453276	0.0179526
2014-06-15	0.388899	0.00573854	0.431609	0.00308396	0.378232	0.00450951
2014-06-15			0.429788	0.00267198	0.383284	0.00838346
2014-11-22	0.324991	0.00865294
2014-11-22	0.335098	0.00926247
2014-02-26	0.353493	0.0122393					0.45905	0.00856373
mean	0.313235		0.409985		0.392521		0.490164		0.292382		0.330171
s.d.	0.0324606		0.0172992		0.0284896		0.0252522		0.0283887		0.0104265
size	13		10		8		7		4		4
2SEM	0.0180059		0.010941		0.0201452		0.0190889		0.0283887		0.0104265
