# Supplementary material for: Disentangling strictly self-serving mutations from win-win mutations in a mutualistic microbial community
Source: eLife. 2019 Jun 4;8:e44812. doi: 10.7554/eLife.44812 (PMC6548503; doi:10.7554/eLife.44812)
Supplement: Figure 3—figure supplement 3—source data 2. [file elife-44812-fig3-figsupp3-data2.xlsx]

## Sheet: set-up
Strain	Notes:				ID
1335	anc				A
JR30					B
38RL1					C
30-1A					D
30-1B					E
30-1C					F
30-1D					G
30-2A					H
30-2B					I
30-2C					J
30-2D					K
38-1A					L
38-1B					M
38-1C					N
38-1D					O
38-2A					P
38-2B					Q
38-2C					R
38-2D					S
1653					T
45L-A					U
45L-B					V
inoculated in SD+20uM Lys:			2014-07-28	~5 PM	directly from plate
10 ml media
							post-wash 2X in SD, conc in 3.5 ml				dilute to OD		0.1
	2014-07-29	2014-07-29	2014-07-29	2014-07-29			2014-07-29				volume:		3500	ul
	12:12:00	14:12:00	15:57:00	17:33:00			19:08:00				ul cells	ul SD
1335	0.1277	0.0386	0.038	0.0825			0.3459		A	1335	1011.85	2488.15
JR30	0.0306	0.0624	0.0568	0.0744			0.2965		B	JR30	1180.44	2319.56
38RL1	0.116	0.0327	0.0717	0.057			0.244		C	38RL1	1434.43	2065.57
30-1A	0.034	0.0661	0.1044	0.0737			0.292		D	30-1A	1198.63	2301.37
30-1B	0.142	0.0366	0.0866	0.0727			0.2556		E	30-1B	1369.33	2130.67
30-1C	0.1706	0.0406	0.0697	0.055			0.2513		F	30-1C	1392.76	2107.24
30-1D	0.0291	0.0463	0.0807	0.0534			0.2285		G	30-1D	1531.73	1968.27
30-2A	0.0094	0.0237	0.0482	0.0323			0.1755		H	30-2A	1994.3	1505.7
30-2B	0.0436	0.1021	0.0922	0.0625			0.2678		I	30-2B	1306.95	2193.05
30-2C	0.1283	0.0345	0.0661	0.0495			0.2107		J	30-2C	1661.13	1838.87
30-2D	0.1632	0.0689	0.0648	0.0487			0.1302		K	30-2D	2688.17	811.828
38-1A	0.159	0.0497	0.1035	0.0967			0.3409		L	38-1A	1026.69	2473.31
38-1B	0.1859	0.0361	0.0664	0.0602			0.2774		M	38-1B	1261.72	2238.28
38-1C	0.0633	0.1236	0.0888	0.0679			0.2619		N	38-1C	1336.39	2163.61
38-1D	-0.0003	0.0149	0.018	0.036			0.1843		O	38-1D	1899.08	1600.92
38-2A	0.0914	0.0386	0.0831	0.0622			0.2999		P	38-2A	1167.06	2332.94
38-2B	0.1408	0.04	0.0798	0.0706			0.359		Q	38-2B	974.93	2525.07
38-2C	0.0377	0.0936	0.0758	0.0605			0.2961		R	38-2C	1182.03	2317.97
38-2D	0.1664	0.0389	0.0659	0.0645			0.2519		S	38-2D	1389.44	2110.56
1653	0.0466	0.1032	0.0703	0.0594			0.2816		T	1653	1242.9	2257.1
45L-A		0.0622	0.0534	0.0369			0.1818		U	45L-A	1925.19	1574.81
45L-B		0.0725	0.0538	0.0471			0.2305		V	45L-B	1518.44	1981.56
dilute 2-fold
dilute 4-fold
FACS times:
t0	t1	t2	t3	t4
2014-07-29	2014-07-30	2014-07-30	2014-07-30	2014-07-30
19:59:00	10:19:00	13:19:00	15:59:00	19:47:00
0	14.3333	17.3333	20	23.8

## Sheet: FACS
				90 μl diluted cells+10ul beads + 2ul 1:500 ToPro					dilution	bead stock	3.74	million/ml											beads	Total	FACS	Saturated	Saturated (10^6/ml)				Percentage			Sum up
				Average Saturated cell density (/ml)					fold									double	beads				clustering	cell:bd	total cell	total	dead	live	R	G	dead	R	G
Date	strain ID	ID		Total	Dead	Live	R	G		Ungated	Beads	Rest	Cells	Cells/Dead	Cells/Live	Live/Red	Live/Green	positive	1-cluster	2-cluster	3-cluster	4-cluster	factor		million/ml
2014-07-29	1335	A-0		3.38859e+06	10556.4	3.37912e+06	3.35735e+06	0	2	61600	9603	52000	40800	167	40700	40100	0	0	9525	73	3	0	1.00802	4.24867	1.76556	3.53112	0.0144534	3.52246	3.47054	0	0.00409314	0.982843	0	0.986936
19:59:00			s.d.	220910	3916.46	223644	209964	0	2	70500	11800	58700	49700	94	49600	49500	0	0	11700	117	2	1	1.0122	4.21186	1.75026	3.50053	0.00662072	3.49348	3.48644	0	0.00189135	0.995976	0	0.997867
0			cv	0.0651924	0.371004	0.066184	0.0625386	#DIV/0!	2	70900	13100	57800	49400	167	49200	49100	0	0	12900	133	11	0	1.00756	3.77099	1.56706	3.13411	0.0105951	3.12142	3.11508	0	0.00338057	0.993927	0	0.997308
2014-07-29	JR30	B-0		2.61829e+06	7772.6	2.60956e+06	2.60725e+06	0	2	60400	12600	47800	40500	112	40400	40400	0	0	12500	112	3	1	1.01087	3.21429	1.33571	2.67143	0.00738765	2.66483	2.66483	0	0.00276543	0.997531	0	1.0003
19:59:00			s.d.	70932.7	532.547	74329.7	73065	0	2	56700	12000	44700	38200	121	38100	38000	0	0	11900	116	6	2	1.01317	3.18333	1.32285	2.6457	0.00838037	2.63878	2.63185	0	0.00316754	0.994764	0	0.997932
0			cv	0.0270912	0.0685159	0.0284837	0.0280238	#DIV/0!	2	59800	13100	46800	40000	119	39800	39800	0	0	13000	124	11	0	1.01382	3.05344	1.26887	2.53774	0.00754979	2.52506	2.52506	0	0.002975	0.995	0	0.997975
2014-07-29	38RL1	C-0		2.44625e+06	14310.5	2.43112e+06	2.43112e+06	0	2	59200	12300	46800	37100	211	36900	36900	0	0	12200	119	6	1	1.01301	3.01626	1.25342	2.50685	0.0142573	2.49333	2.49333	0	0.00568733	0.994609	0	1.0003
19:59:00			s.d.	98941.6	69.7165	96734.9	96734.9	0	2	59000	12800	46200	38500	220	38200	38200	0	0	12600	139	5	1	1.00758	3.00781	1.24991	2.49983	0.0142847	2.48035	2.48035	0	0.00571429	0.992208	0	0.997922
0			cv	0.0404462	0.00487172	0.0397903	0.0397903	#DIV/0!	2	57600	13400	44200	37600	232	37400	37400	0	0	13300	109	8	0	1.0106	2.80597	1.16604	2.33207	0.0143894	2.31967	2.31967	0	0.00617021	0.994681	0	1.00085
2014-07-29	30-1A	D-0		2.92395e+06	8330.8	2.91405e+06	2.91065e+06	0	2	61500	12200	49300	44000	114	43900	43800	0	0	12000	123	4	0	1.00475	3.60656	1.49872	2.99745	0.00776612	2.99064	2.98383	0	0.00259091	0.995455	0	0.998045
19:59:00			s.d.	103944	798.582	108309	103492	0	2	62400	12800	49600	43900	137	43700	43700	0	0	12700	114	7	1	1.01195	3.42969	1.42523	2.85045	0.00889549	2.83747	2.83747	0	0.00312073	0.995444	0	0.998565
0			cv	0.035549	0.095859	0.0371679	0.0355564	#DIV/0!	2														#DIV/0!	#DIV/0!	#DIV/0!	#DIV/0!	#DIV/0!	#DIV/0!	#DIV/0!	#DIV/0!	#DIV/0!	#DIV/0!	#DIV/0!	#DIV/0!
2014-07-29	30-1B	E-0		2.34548e+06	23902	2.31923e+06	2.31704e+06	0	2	54700	12500	42200	36200	355	35800	35800	0	0	12400	121	8	0	1.01328	2.896	1.20345	2.4069	0.0236036	2.3803	2.3803	0	0.00980663	0.98895	0	0.998757
19:59:00			s.d.	80048.4	311.239	79620.5	78503.1	0	2	54600	12600	42000	36000	362	35600	35500	0	0	12500	128	7	1	1.01437	2.85714	1.1873	2.3746	0.023878	2.34822	2.34162	0	0.0100556	0.986111	0	0.996167
0			cv	0.0341287	0.0130215	0.0343305	0.0338809	#DIV/0!	2	53700	12900	40700	35000	376	34600	34600	0	0	12800	102	6	1	1.00977	2.71318	1.12748	2.25495	0.0242246	2.22918	2.22918	0	0.0107429	0.988571	0	0.999314
2014-07-29	30-1C	F-0		2.4695e+06	43082.9	2.4255e+06	2.42332e+06	0	2	57200	12700	44500	38200	655	37600	37500	0	0	12500	122	3	1	1.00449	3.00787	1.24994	2.49988	0.0428644	2.46061	2.45407	0	0.0171466	0.981675	0	0.998822
19:59:00			s.d.	64724.2	1193.57	66003.4	64350.1	0	2	56100	12400	43700	37500	662	36800	36800	0	0	12300	120	7	0	1.01298	3.02419	1.25672	2.51344	0.0443706	2.46652	2.46652	0	0.0176533	0.981333	0	0.998987
0			cv	0.0262095	0.0277041	0.0272123	0.0265545	#DIV/0!	2	55900	12700	43200	36600	642	35900	35900	0	0	12600	96	5	0	1.00843	2.88189	1.19759	2.39517	0.0420136	2.34936	2.34936	0	0.017541	0.980874	0	0.998415
2014-07-29	30-1D	G-0		3.17913e+06	7412.01	3.17018e+06	3.16791e+06	0	2	66600	12200	54400	48000	121	47900	47800	0	0	12100	125	5	0	1.01352	3.93443	1.63497	3.26995	0.00824299	3.26313	3.25632	0	0.00252083	0.995833	0	0.998354
19:59:00			s.d.	95027.5	1916.56	98352.5	95160.1	0	2	64300	12100	52200	46400	76	46300	46300	0	0	12000	115	11	0	1.01347	3.83471	1.59354	3.18707	0.0052202	3.1802	3.1802	0	0.00163793	0.997845	0	0.999483
0			cv	0.029891	0.258575	0.0310243	0.0300388	#DIV/0!	2	65000	12600	52400	46700	133	46500	46500	0	0	12400	125	6	0	1.0054	3.70635	1.54019	3.08039	0.00877284	3.0672	3.0672	0	0.00284797	0.995717	0	0.998565
2014-07-29	30-2A	H-0		3.47907e+06	5657.45	3.47222e+06	3.46538e+06	0	2	68900	11400	57500	51600	92	51500	51400	0	0	11300	122	7	1	1.01482	4.52632	1.88094	3.76187	0.00670721	3.75458	3.74729	0	0.00178295	0.996124	0	0.997907
19:59:00			s.d.	245005	910.695	244620	244235	0	2	69000	12600	56500	50700	77	50600	50500	0	0	12400	118	6	1	1.0046	4.02381	1.67212	3.34423	0.00507901	3.33764	3.33104	0	0.00151874	0.996055	0	0.997574
0			cv	0.0704226	0.160973	0.0704506	0.0704787	#DIV/0!	2	68500	12500	55900	50100	78	50000	49900	0	0	12400	126	4	1	1.01344	4.008	1.66555	3.33109	0.00518613	3.32444	3.3178	0	0.00155689	0.996008	0	0.997565
2014-07-29	30-2B	I-0		2.61967e+06	17606.7	2.60227e+06	2.59572e+06	0	2	58000	12700	45200	39200	206	39000	38900	0	0	12600	123	9	0	1.01362	3.08661	1.28266	2.56532	0.013481	2.55223	2.54569	0	0.0052551	0.992347	0	0.997602
19:59:00			s.d.	94619.9	5477.12	92751.2	87018.9	0	2	58700	12800	45900	39500	239	39200	39200	0	0	12600	111	6	0	1.00313	3.08594	1.28238	2.56476	0.0155184	2.54528	2.54528	0	0.00605063	0.992405	0	0.998456
0			cv	0.0361191	0.31108	0.0356425	0.033524	#DIV/0!	2	61100	12700	48400	41700	364	41400	41200	0	0	12600	116	7	2	1.01268	3.28346	1.36446	2.72892	0.0238208	2.70929	2.6962	0	0.00872902	0.98801	0	0.996739
2014-07-29	30-2C	J-0		2.96443e+06	34070	2.92755e+06	2.92537e+06	0	2	63500	12800	50700	44900	522	44300	44300	0	0	12700	126	7	0	1.01352	3.50781	1.45769	2.91538	0.0338938	2.87642	2.87642	0	0.0116258	0.986637	0	0.998263
19:59:00			s.d.	68776	305.215	72342.7	68600.7	0	2	65200	12700	52500	46500	526	46000	45900	0	0	12600	124	8	0	1.01354	3.66142	1.52152	3.04304	0.0344224	3.01032	3.00378	0	0.0113118	0.987097	0	0.998409
0			cv	0.0232004	0.00895847	0.024711	0.0234503	#DIV/0!	2	64100	12800	51300	45200	522	44600	44600	0	0	12600	122	10	0	1.00578	3.53125	1.46743	2.93486	0.0338938	2.8959	2.8959	0	0.0115487	0.986726	0	0.998274
2014-07-29	30-2D	K-0		2.84369e+06	29339	2.81164e+06	2.80949e+06	0	2	62600	12900	49700	43900	482	43400	43300	0	0	12800	109	6	2	1.01116	3.4031	1.41418	2.82835	0.0310539	2.79614	2.7897	0	0.0109795	0.986333	0	0.997312
19:59:00			s.d.	28813.6	1526.22	28879.8	30785	0	2	63500	13000	50500	45000	451	44500	44500	0	0	12900	112	6	0	1.01092	3.46154	1.43846	2.87692	0.0288332	2.84496	2.84496	0	0.0100222	0.988889	0	0.998911
0			cv	0.0101325	0.0520202	0.0102715	0.0109575	#DIV/0!	2	62300	13000	49300	44200	440	43700	43700	0	0	12900	114	6	1	1.01154	3.4	1.41289	2.82578	0.0281299	2.79381	2.79381	0	0.00995475	0.988688	0	0.998643
2014-07-29	38-1A	L-0		2.63084e+06	14626.4	2.61778e+06	2.6134e+06	0	2	59200	12500	46700	40100	231	39900	39800	0	0	12400	121	8	0	1.01328	3.208	1.3331	2.6662	0.0153589	2.65291	2.64626	0	0.0057606	0.992519	0	0.998279
19:59:00			s.d.	52392.7	731.898	52229.8	48447.6	0	2	58900	12900	46000	39900	227	39700	39700	0	0	12800	130	12	0	1.01519	3.09302	1.28532	2.57065	0.014625	2.55776	2.55776	0	0.00568922	0.994987	0	1.00068
0			cv	0.0199148	0.0500397	0.019952	0.0185381	#DIV/0!	2	60200	12800	47400	40900	214	40700	40600	0	0	12700	126	9	0	1.01398	3.19531	1.32783	2.65566	0.0138951	2.64267	2.63618	0	0.00523227	0.992665	0	0.997897
2014-07-29	38-1B	M-0		2.8882e+06	26985.4	2.85956e+06	2.85735e+06	0	2	62400	12500	49900	44000	407	43600	43600	0	0	12400	119	11	0	1.01368	3.52	1.46276	2.92551	0.027061	2.89892	2.89892	0	0.00925	0.990909	0	1.00016
19:59:00			s.d.	43665.5	319.584	47046.3	46295.5	0	2	62400	12500	49800	43600	410	43200	43100	0	0	12400	116	10	0	1.01296	3.488	1.44946	2.89892	0.0272604	2.87232	2.86567	0	0.00940367	0.988532	0	0.997936
0			cv	0.0151186	0.0118428	0.0164523	0.0162023	#DIV/0!	2	60900	12700	48200	43400	407	42900	42900	0	0	12600	125	5	0	1.01299	3.41732	1.42009	2.84017	0.0266348	2.80745	2.80745	0	0.00937788	0.988479	0	0.997857
2014-07-29	38-1C	N-0		2.2281e+06	22475.4	2.20572e+06	2.20347e+06	0	2	52500	12700	39800	33400	319	33100	33100	0	0	12500	116	3	0	1.00323	2.62992	1.09288	2.18576	0.0208759	2.16612	2.16612	0	0.0095509	0.991018	0	1.00057
19:59:00			s.d.	59218.8	1695.04	55004	56546.3	0	2	50500	12300	38200	32600	330	32300	32200	0	0	12200	111	11	0	1.0126	2.65041	1.10139	2.20278	0.0222981	2.18251	2.17575	0	0.0101227	0.98773	0	0.997853
0			cv	0.0265781	0.0754178	0.024937	0.0256624	#DIV/0!	2	51800	12200	39500	33700	356	33300	33300	0	0	12100	116	6	0	1.0123	2.7623	1.14789	2.29577	0.0242521	2.26852	2.26852	0	0.0105638	0.988131	0	0.998694
2014-07-29	38-1D	O-0		2.95167e+06	5012.69	2.9472e+06	2.94493e+06	0	2	63700	12600	51000	44600	71	44500	44500	0	0	12500	137	7	2	1.01611	3.53968	1.47093	2.94187	0.00468325	2.93527	2.93527	0	0.00159193	0.997758	0	0.99935
19:59:00			s.d.	35104.2	394.531	32350.1	35074.2	0	2	60700	12200	48500	42900	72	42900	42800	0	0	12000	130	6	1	1.00672	3.51639	1.46126	2.92251	0.00490492	2.92251	2.9157	0	0.00167832	0.997669	0	0.999347
0			cv	0.011893	0.0787064	0.0109765	0.01191	#DIV/0!	2	62000	12200	49900	43900	80	43800	43800	0	0	12000	118	6	1	1.00475	3.59836	1.49532	2.99064	0.00544991	2.98383	2.98383	0	0.00182232	0.997722	0	0.999544
2014-07-29	38-2A	P-0		2.43011e+06	12188.8	2.41656e+06	2.41433e+06	0	2	55300	12400	42900	36200	192	36000	35900	0	0	12200	139	12	0	1.00919	2.91935	1.21315	2.42631	0.0128688	2.4129	2.4062	0	0.00530387	0.991713	0	0.997017
19:59:00			s.d.	3334.47	829.475	3227.96	7065.42	0	2	54100	12100	42000	35400	164	35200	35200	0	0	12000	114	11	0	1.01331	2.92562	1.21576	2.43152	0.0112646	2.41778	2.41778	0	0.00463277	0.99435	0	0.998983
0			cv	0.00137215	0.0680524	0.00133577	0.00292646	#DIV/0!	2	53400	12300	41200	36000	184	35800	35800	0	0	12100	117	9	3	1.00593	2.92683	1.21626	2.43252	0.0124329	2.41901	2.41901	0	0.00511111	0.994444	0	0.999556
2014-07-29	38-2B	Q-0		2.79767e+06	20494.4	2.77692e+06	2.77e+06	0	2	59300	12300	47000	40000	289	39700	39600	0	0	12200	130	8	0	1.01496	3.25203	1.3514	2.7028	0.0195277	2.68253	2.67577	0	0.007225	0.99	0	0.997225
19:59:00			s.d.	165776	1031.14	164804	164480	0	2	59000	11400	47600	41000	296	40700	40600	0	0	11300	110	6	0	1.01211	3.59649	1.49454	2.98908	0.0215797	2.96721	2.95992	0	0.00721951	0.990244	0	0.997463
0			cv	0.059255	0.0503132	0.0593479	0.0593792	#DIV/0!	2	59800	12400	47300	40300	304	40000	39900	0	0	12300	138	2	0	1.01468	3.25	1.35056	2.70111	0.0203756	2.681	2.6743	0	0.00754342	0.990074	0	0.997618
2014-07-29	38-2C	R-0		2.18481e+06	12555.7	2.17202e+06	2.16774e+06	0	2	53200	13100	40100	33500	188	33300	33200	0	0	13000	122	2	1	1.01176	2.55725	1.06268	2.12536	0.0119274	2.11267	2.10633	0	0.00561194	0.991045	0	0.996657
19:59:00			s.d.	60652.4	573.508	60501	60421	0	2	54400	13100	41300	34400	200	34200	34200	0	0	12900	122	8	1	1.0055	2.62595	1.09123	2.18246	0.0126887	2.16977	2.16977	0	0.00581395	0.994186	0	1
0			cv	0.027761	0.045677	0.0278547	0.0278728	#DIV/0!	2	53800	12800	40900	34600	201	34400	34300	0	0	12700	117	8	1	1.01266	2.70312	1.1233	2.2466	0.013051	2.23361	2.22712	0	0.00580925	0.991329	0	0.997139
2014-07-29	38-2D	S-0		2.35522e+06	45497.1	2.30927e+06	2.30496e+06	0	2	55800	12900	43000	37100	708	36400	36300	0	0	12700	128	11	0	1.0069	2.87597	1.19512	2.39025	0.0456145	2.34515	2.33871	0	0.0190836	0.978437	0	0.99752
19:59:00			s.d.	30333.9	453.123	31078.1	29334.3	0	2	55200	12800	42400	36000	693	35300	35200	0	0	12700	117	8	0	1.01234	2.8125	1.16875	2.3375	0.0449969	2.29205	2.28556	0	0.01925	0.977778	0	0.997028
0			cv	0.0128794	0.00995938	0.013458	0.0127266	#DIV/0!	2	53100	12300	40800	34600	679	33900	33900	0	0	12100	117	4	0	1.00374	2.81301	1.16896	2.33792	0.04588	2.29062	2.29062	0	0.0196243	0.979769	0	0.999393
2014-07-29	1653	T-0		3.54204e+06	14044	3.52877e+06	3.51551e+06	0	2	71200	12600	58600	53600	200	53400	53200	0	0	12500	113	12	0	1.01286	4.25397	1.76776	3.53552	0.0131922	3.52233	3.50914	0	0.00373134	0.992537	0	0.996269
19:59:00			s.d.	90146.1	908.7	89929.8	89713.5	0	2	70400	12700	57700	52800	213	52600	52400	0	0	12600	115	3	0	1.01094	4.15748	1.72766	3.45533	0.0139391	3.44224	3.42915	0	0.00403409	0.992424	0	0.996458
0			cv	0.0254503	0.0647039	0.0254847	0.0255193	#DIV/0!	2	71500	12300	59300	53800	222	53600	53400	0	0	12100	124	10	1	1.00667	4.37398	1.81763	3.63527	0.0150005	3.62175	3.60824	0	0.00412639	0.992565	0	0.996691
2014-07-29	45L-A	U-0		3.4144e+06	32759	3.38142e+06	3.37921e+06	0	2	70200	12500	57700	51000	493	50500	50400	0	0	12400	112	7	0	1.0116	4.08	1.69547	3.39093	0.032779	3.35769	3.35104	0	0.00966667	0.988235	0	0.997902
19:59:00			s.d.	41109.8	692.031	41335.3	43372.1	0	2	70700	12600	58100	51400	486	50900	50900	0	0	12500	139	5	0	1.01532	4.07937	1.6952	3.39041	0.0320571	3.35743	3.35743	0	0.00945525	0.990272	0	0.999728
0			cv	0.0120401	0.0211249	0.0122242	0.012835	#DIV/0!	2	73100	12700	60300	52900	511	52400	52400	0	0	12600	118	5	0	1.01189	4.16535	1.73094	3.46187	0.0334408	3.42915	3.42915	0	0.00965974	0.990548	0	1.00021
2014-07-29	45L-B	V-0		2.82436e+06	31517.8	2.79354e+06	2.79135e+06	0	2	60600	13000	47600	41900	503	41400	41400	0	0	12900	136	7	0	1.01485	3.22308	1.33937	2.67874	0.0321576	2.64677	2.64677	0	0.0120048	0.988067	0	1.00007
19:59:00			s.d.	144288	1404.87	143222	143104	0	2	62300	12700	49600	43200	457	42800	42700	0	0	12600	118	7	0	1.01236	3.40157	1.41354	2.82709	0.0299069	2.80091	2.79437	0	0.0105787	0.988426	0	0.999005
0			cv	0.0510869	0.0445739	0.0512692	0.0512668	#DIV/0!	2	61300	12100	49200	43200	473	42700	42700	0	0	12000	121	9	1	1.0143	3.57025	1.48364	2.96727	0.0324889	2.93293	2.93293	0	0.0109491	0.988426	0	0.999375
2014-07-29	0	W-0		#DIV/0!	#DIV/0!	#DIV/0!	#DIV/0!	#DIV/0!	2														#DIV/0!	#DIV/0!	#DIV/0!	#DIV/0!	#DIV/0!	#DIV/0!	#DIV/0!	#DIV/0!	#DIV/0!	#DIV/0!	#DIV/0!	#DIV/0!
19:59:00			s.d.	#DIV/0!	#DIV/0!	#DIV/0!	#DIV/0!	#DIV/0!	2														#DIV/0!	#DIV/0!	#DIV/0!	#DIV/0!	#DIV/0!	#DIV/0!	#DIV/0!	#DIV/0!	#DIV/0!	#DIV/0!	#DIV/0!	#DIV/0!
0			cv	#DIV/0!	#DIV/0!	#DIV/0!	#DIV/0!	#DIV/0!	2														#DIV/0!	#DIV/0!	#DIV/0!	#DIV/0!	#DIV/0!	#DIV/0!	#DIV/0!	#DIV/0!	#DIV/0!	#DIV/0!	#DIV/0!	#DIV/0!
2014-07-29	0	X-0		#DIV/0!	#DIV/0!	#DIV/0!	#DIV/0!	#DIV/0!	2														#DIV/0!	#DIV/0!	#DIV/0!	#DIV/0!	#DIV/0!	#DIV/0!	#DIV/0!	#DIV/0!	#DIV/0!	#DIV/0!	#DIV/0!	#DIV/0!
19:59:00			s.d.	#DIV/0!	#DIV/0!	#DIV/0!	#DIV/0!	#DIV/0!	2														#DIV/0!	#DIV/0!	#DIV/0!	#DIV/0!	#DIV/0!	#DIV/0!	#DIV/0!	#DIV/0!	#DIV/0!	#DIV/0!	#DIV/0!	#DIV/0!
0			cv	#DIV/0!	#DIV/0!	#DIV/0!	#DIV/0!	#DIV/0!	2														#DIV/0!	#DIV/0!	#DIV/0!	#DIV/0!	#DIV/0!	#DIV/0!	#DIV/0!	#DIV/0!	#DIV/0!	#DIV/0!	#DIV/0!	#DIV/0!
2014-07-30	1335	A-1		3.31429e+06	693050	2.62016e+06	2.61512e+06	0	2	59900	10800	49100	44500	9293	35200	35100	0	0	10700	88	6	1	1.00907	4.12037	1.71224	3.42449	0.71514	2.70881	2.70111	0	0.208831	0.788764	0	0.997596
10:19:00			s.d.	96829.1	20135.9	77218.8	75432.6	0	2	62700	11900	50800	46900	9855	37000	37000	0	0	11800	136	4	1	1.0158	3.94118	1.63778	3.27556	0.688286	2.58413	2.58413	0	0.210128	0.788913	0	0.999041
14.3333			cv	0.0292157	0.029054	0.0294711	0.0288448	#DIV/0!	2	68100	11200	56900	43700	9106	34600	34500	0	0	11100	78	4	0	1.00607	3.90179	1.62141	3.24282	0.675723	2.56754	2.56012	0	0.208375	0.789474	0	0.997849
2014-07-30	JR30	B-1		2.93342e+06	549070	2.38609e+06	2.36713e+06	0	2	57900	11400	46400	42700	7988	34700	34400	0	0	11300	113	1	0	1.01132	3.74561	1.55651	3.11302	0.582361	2.52979	2.50791	0	0.187073	0.805621	0	0.992693
10:19:00			s.d.	158524	30278.4	126013	123033	0	2	55200	11700	43400	39600	7365	32300	32100	0	0	11600	113	4	1	1.01214	3.38462	1.4065	2.81299	0.523174	2.29443	2.28023	0	0.185985	0.810606	0	0.996591
14.3333			cv	0.0540406	0.0551449	0.0528116	0.0519755	#DIV/0!	2	59600	12000	47600	41500	7821	33700	33400	0	0	11900	86	3	0	1.00675	3.45833	1.43713	2.87426	0.541677	2.33404	2.31326	0	0.188458	0.804819	0	0.993277
2014-07-30	38RL1	C-1		2.92271e+06	261578	2.66159e+06	2.65434e+06	0	2	57000	11200	45800	40400	3594	36800	36700	0	0	11100	86	5	0	1.00777	3.60714	1.49897	2.99794	0.266698	2.73079	2.72337	0	0.0889604	0.908416	0	0.997376
10:19:00			s.d.	81844.5	4809.1	73681.5	73455.8	0	2	57900	11900	45900	40600	3682	37000	36900	0	0	11800	110	6	0	1.0116	3.41176	1.41778	2.83556	0.257156	2.58413	2.57714	0	0.0906897	0.908867	0	0.999557
14.3333			cv	0.028003	0.018385	0.0276833	0.0276739	#DIV/0!	2	57500	11300	46200	39900	3547	36300	36200	0	0	11200	107	6	1	1.01204	3.53097	1.46732	2.93463	0.260881	2.66985	2.6625	0	0.0888972	0.907268	0	0.996165
2014-07-30	30-1A	D-1		3.36331e+06	795554	2.56927e+06	2.55038e+06	0	2	63200	10600	52600	43800	10400	33400	33100	0	0	10500	91	5	0	1.00915	4.13208	1.71711	3.43421	0.81543	2.61878	2.59526	0	0.237443	0.755708	0	0.993151
10:19:00			s.d.	71346.3	25047.8	46607.4	42896.7	0	2	57200	10100	47100	40000	9326	30700	30500	0	0	9985	95	1	0	1.00772	3.9604	1.64576	3.29153	0.76742	2.52625	2.50979	0	0.23315	0.7625	0	0.99565
14.3333			cv	0.0212131	0.0314848	0.0181403	0.0168197	#DIV/0!	2	56700	9956	46700	40300	9629	30700	30500	0	0	9860	92	4	0	1.01004	4.04781	1.68209	3.36418	0.803814	2.56279	2.54609	0	0.238933	0.756824	0	0.995757
2014-07-30	30-1B	E-1		2.33875e+06	281874	2.05657e+06	2.04894e+06	0	2	46300	10800	35500	30600	3698	26900	26800	0	0	10700	93	3	0	1.0088	2.83333	1.17741	2.35481	0.284579	2.07008	2.06239	0	0.12085	0.875817	0	0.996667
10:19:00			s.d.	125268	15350.5	108663	108622	0	2	45500	11000	34500	29200	3512	25700	25600	0	0	10900	99	4	0	1.01	2.65455	1.10311	2.20622	0.265351	1.94178	1.93422	0	0.120274	0.876712	0	0.996986
14.3333			cv	0.0535622	0.0544586	0.052837	0.0530137	#DIV/0!	2	49100	10900	38200	32200	3878	28300	28200	0	0	10800	113	4	0	1.01266	2.95413	1.2276	2.45521	0.295693	2.15784	2.15021	0	0.120435	0.875776	0	0.996211
2014-07-30	30-1C	F-1		2.53796e+06	290994	2.25086e+06	2.24356e+06	0	2	51600	11100	40500	35400	4177	31300	31200	0	0	11000	95	3	0	1.00892	3.18919	1.32529	2.65057	0.312752	2.34358	2.3361	0	0.117994	0.881356	0	0.99935
10:19:00			s.d.	112964	19921.8	97105.3	96780.9	0	2	53800	12100	41700	35300	3984	31300	31200	0	0	12000	99	6	1	1.00992	2.91736	1.21232	2.42465	0.273648	2.1499	2.14303	0	0.112861	0.883853	0	0.996714
14.3333			cv	0.0445096	0.0684611	0.0431413	0.0431372	#DIV/0!	2	49000	11000	38000	33600	3793	29900	29800	0	0	10900	114	3	0	1.01245	3.05455	1.26933	2.53867	0.286582	2.25911	2.25156	0	0.112887	0.886905	0	0.999792
2014-07-30	30-1D	G-1		3.33948e+06	1.03678e+06	2.3027e+06	2.29183e+06	0	2	63800	10600	53200	43200	13500	29700	29600	0	1	10500	102	4	2	1.0117	4.07547	1.69358	3.38717	1.05849	2.32868	2.32084	0	0.3125	0.685185	0	0.997685
10:19:00			s.d.	82903.1	31575.3	51670.8	49115.3	0	2	58100	10300	47800	40200	12400	27800	27700	0	0	10200	94	3	0	1.00942	3.90291	1.62188	3.24375	1.00056	2.24319	2.23512	0	0.308458	0.689055	0	0.997512
14.3333			cv	0.0248251	0.0304551	0.0224392	0.0214306	#DIV/0!	2	56500	9961	46500	40600	12600	28000	27800	0	0	9864	94	1	0	1.00944	4.0759	1.69376	3.38752	1.0513	2.33622	2.31954	0	0.310345	0.684729	0	0.995074
2014-07-30	30-2A	H-1		3.49309e+06	869994	2.6231e+06	2.61558e+06	0	2	65300	11500	53700	46300	11200	35100	35000	0	0	11400	96	4	0	1.00904	4.02609	1.67306	3.34613	0.80943	2.5367	2.52947	0	0.241901	0.75594	0	0.99784
10:19:00			s.d.	141052	54917.5	87069.9	86800.2	0	2	68500	11000	57500	46400	11700	34700	34600	0	0	10900	97	3	0	1.00936	4.21818	1.75289	3.50578	0.884	2.62178	2.61422	0	0.252155	0.74569	0	0.997845
14.3333			cv	0.0403803	0.063124	0.0331935	0.0331858	#DIV/0!	2	65700	10700	55100	46700	11800	34900	34800	0	0	10600	87	5	0	1.00832	4.36449	1.81369	3.62737	0.916552	2.71082	2.70305	0	0.252677	0.745182	0	0.997859
2014-07-30	30-2B	I-1		2.61994e+06	508676	2.11236e+06	2.1097e+06	0	2	48500	10400	38100	32200	6425	25800	25700	0	0	10300	104	3	0	1.01125	3.09615	1.28662	2.57325	0.513451	2.06179	2.0538	0	0.199534	0.798137	0	0.997671
10:19:00			s.d.	133360	17274.4	117869	119660	0	2	51600	10900	40700	33000	6420	26600	26600	0	0	10800	91	6	0	1.00917	3.02752	1.2581	2.51621	0.489517	2.02822	2.02822	0	0.194545	0.806061	0	1.00061
14.3333			cv	0.0509019	0.0339595	0.0557994	0.0567188	#DIV/0!	2	53500	10800	42600	36000	6797	29200	29200	0	0	10700	90	4	1	1.00889	3.33333	1.38519	2.77037	0.523061	2.24708	2.24708	0	0.188806	0.811111	0	0.999917
2014-07-30	30-2C	J-1		3.12084e+06	813623	2.30981e+06	2.29953e+06	0	2	59000	11000	48000	39000	10100	28900	28800	0	0	10900	102	4	0	1.01055	3.54545	1.47333	2.94667	0.763111	2.18356	2.176	0	0.258974	0.738462	0	0.997436
10:19:00			s.d.	152632	43744.3	111051	109484	0	2	60900	10700	50300	41000	10800	30300	30100	0	0	10600	93	4	1	1.00953	3.83178	1.59232	3.18463	0.838879	2.35352	2.33799	0	0.263415	0.734146	0	0.997561
14.3333			cv	0.0489072	0.0537649	0.0480781	0.0476117	#DIV/0!	2	63200	10700	52500	41600	10800	30800	30700	0	0	10600	93	10	0	1.01084	3.88785	1.61562	3.23124	0.838879	2.39236	2.38459	0	0.259615	0.737981	0	0.997596
2014-07-30	30-2D	K-1		2.71815e+06	473257	2.24194e+06	2.24194e+06	0	2	53300	11800	41500	36500	6454	30000	30000	0	0	11700	92	2	0	1.00763	3.09322	1.2854	2.57081	0.454576	2.11299	2.11299	0	0.176822	0.821918	0	0.99874
10:19:00			s.d.	223794	37342.1	186858	186858	0	2	55900	11600	44200	36400	6266	30100	30100	0	0	11500	108	2	1	1.01086	3.13793	1.30398	2.60797	0.448943	2.15659	2.15659	0	0.172143	0.826923	0	0.999066
14.3333			cv	0.0823333	0.0789043	0.0833467	0.0833467	#DIV/0!	2	56400	11200	45200	40100	6957	33100	33100	0	0	11100	102	5	2	1.01134	3.58036	1.48784	2.97567	0.516254	2.45623	2.45623	0	0.173491	0.825436	0	0.998928
2014-07-30	38-1A	L-1		2.55157e+06	670757	1.88172e+06	1.8739e+06	0	2	54000	10900	43100	32500	8491	24000	23900	0	0	10800	100	4	1	1.01064	2.98165	1.23904	2.47808	0.647428	1.82997	1.82234	0	0.261262	0.735385	0	0.996646
10:19:00			s.d.	64133.9	20387.2	45512.4	45347.3	0	2	53200	10500	42700	32600	8656	24000	23900	0	0	10400	73	1	0	1.00467	3.10476	1.2902	2.5804	0.685152	1.89968	1.89177	0	0.265521	0.733129	0	0.99865
14.3333			cv	0.025135	0.0303943	0.0241866	0.0241994	#DIV/0!	2	53700	10500	43100	32800	8587	24200	24100	0	0	10400	121	4	0	1.01467	3.12381	1.29812	2.59623	0.679691	1.91551	1.9076	0	0.261799	0.734756	0	0.996555
2014-07-30	38-1B	M-1		2.86771e+06	990728	1.87432e+06	1.86648e+06	0	2	57100	10600	46600	35400	12200	23200	23100	0	1	10500	120	0	0	1.01321	3.33962	1.3878	2.7756	0.956562	1.81904	1.81119	0	0.344633	0.652542	0	0.997175
10:19:00			s.d.	94714.7	33216.7	57569.8	57486.4	0	2	58100	10800	47300	37200	12900	24300	24200	0	0	10700	94	4	0	1.00926	3.44444	1.43136	2.86272	0.992716	1.87	1.8623	0	0.346774	0.650538	0	0.997312
14.3333			cv	0.033028	0.0335276	0.030715	0.0307994	#DIV/0!	2	57100	10400	46700	37100	12800	24200	24100	0	0	10300	86	1	0	1.00721	3.56731	1.48241	2.96483	1.02291	1.93393	1.92594	0	0.345013	0.649596	0	0.994609
2014-07-30	38-1C	N-1		2.16484e+06	282360	1.88191e+06	1.87181e+06	0	2	47300	11000	36300	29500	3779	25700	25600	0	0	10900	98	2	0	1.00927	2.68182	1.11444	2.22889	0.285524	1.94178	1.93422	0	0.128102	0.867797	0	0.995898
10:19:00			s.d.	55509.6	4535.21	51853.4	54243.5	0	2	45300	10900	34400	28000	3635	24300	24200	0	0	10800	84	6	0	1.00789	2.56881	1.06748	2.13496	0.277164	1.85284	1.84522	0	0.129821	0.864286	0	0.994107
14.3333			cv	0.0256414	0.0160618	0.0275536	0.0289791	#DIV/0!	2	45000	11000	34000	28200	3764	24500	24300	0	0	10900	89	9	2	1.01027	2.56364	1.06533	2.13067	0.284391	1.85111	1.836	0	0.133475	0.861702	0	0.995177
2014-07-30	38-1D	O-1		3.17921e+06	248432	2.93017e+06	2.91537e+06	0	2	59100	11400	47800	43400	3445	39900	39700	0	0	11300	116	5	0	1.01289	3.80702	1.58203	3.16405	0.251156	2.90889	2.89431	0	0.0793779	0.914747	0	0.994124
10:19:00			s.d.	56824.6	3168.06	57232.7	57108.8	0	2	56600	11200	45300	42200	3301	38900	38700	0	0	11100	102	10	0	1.01196	3.76786	1.56575	3.13151	0.244955	2.88663	2.87179	0	0.0782227	0.917062	0	0.995284
14.3333			cv	0.0178738	0.0127522	0.0195322	0.0195889	#DIV/0!	2	57900	11100	46800	43300	3328	40000	39800	0	0	11000	91	6	0	1.00901	3.9009	1.62104	3.24208	0.249184	2.99499	2.98002	0	0.0768591	0.919169	0	0.996028
2014-07-30	38-2A	P-1		2.67946e+06	850649	1.82768e+06	1.81667e+06	0	2	50000	10200	39800	31900	10200	21700	21600	0	0	10200	89	2	0	1.01804	3.12745	1.29963	2.59926	0.831111	1.76815	1.76	0	0.319749	0.677116	0	0.996865
10:19:00			s.d.	110910	32967.9	79006.4	74352	0	2	49000	9848	39200	31200	9860	21300	21200	0	0	9766	80	1	0	1.00823	3.16816	1.31654	2.63309	0.832124	1.79759	1.78915	0	0.316026	0.679487	0	0.995513
14.3333			cv	0.0413926	0.0387562	0.0432276	0.0409276	#DIV/0!	2	52200	10100	42100	34100	10800	23300	23100	0	0	10000	80	6	0	1.00772	3.37624	1.40301	2.80603	0.888713	1.91732	1.90086	0	0.316716	0.677419	0	0.994135
2014-07-30	38-2B	Q-1		3.11412e+06	771677	2.34241e+06	2.31271e+06	0	2	68800	10600	58200	40200	10000	30200	29800	0	0	10500	102	6	1	1.01189	3.79245	1.57597	3.15195	0.784067	2.36788	2.33652	0	0.248756	0.741294	0	0.99005
10:19:00			s.d.	69454.6	18558.7	51140.2	53667	0	2	64700	10300	54400	37600	9299	28300	27900	0	0	10100	108	3	1	1.00282	3.65049	1.51698	3.03396	0.75034	2.28354	2.25126	0	0.247314	0.742021	0	0.989335
14.3333			cv	0.0223031	0.0240498	0.0218323	0.0232052	#DIV/0!	2	62100	9795	52300	37200	9200	28000	27700	0	0	9707	84	3	1	1.00949	3.79786	1.57822	3.15644	0.780625	2.37582	2.35036	0	0.247312	0.744624	0	0.991935
2014-07-30	38-2C	R-1		2.48045e+06	371295	2.10974e+06	2.09497e+06	0	2	54400	11400	43000	34500	5231	29300	29000	0	0	11300	118	5	0	1.01325	3.02632	1.2576	2.5152	0.381363	2.1361	2.11423	0	0.151623	0.84058	0	0.992203
10:19:00			s.d.	30119.4	9312.18	23041.4	16680	0	2	51400	11400	40100	33800	4979	28800	28600	0	0	11200	109	3	0	1.00237	2.96491	1.23209	2.46417	0.362991	2.09965	2.08507	0	0.147308	0.846154	0	0.993462
14.3333			cv	0.0121427	0.0250803	0.0109215	0.00796192	#DIV/0!	2	48300	10600	37700	31400	4713	26700	26600	0	0	10500	92	2	0	1.00849	2.96226	1.23099	2.46197	0.369531	2.09346	2.08562	0	0.150096	0.847134	0	0.997229
2014-07-30	38-2D	S-1		2.45315e+06	249193	2.2024e+06	2.19995e+06	0	2	45600	11100	34500	30700	3201	27500	27500	0	0	11000	89	2	3	1.00865	2.76577	1.14933	2.29866	0.239674	2.05906	2.05906	0	0.104267	0.895765	0	1.00003
10:19:00			s.d.	168654	12747.1	155849	151943	0	2	48600	11400	37200	33300	3350	29900	29900	0	0	11300	100	2	1	1.00965	2.92105	1.21386	2.42772	0.24423	2.17984	2.17984	0	0.100601	0.897898	0	0.998498
14.3333			cv	0.0687499	0.0511534	0.0707633	0.0690668	#DIV/0!	2	51900	11300	40600	35800	3585	32200	32100	0	0	11100	122	5	1	1.00558	3.16814	1.31654	2.63308	0.263676	2.3683	2.36094	0	0.10014	0.896648	0	0.996788
2014-07-30	1653	T-1		3.63581e+06	1.0825e+06	2.556e+06	2.43504e+06	0	2	61000	10300	50700	45000	13600	31500	30000	0	0	10200	80	7	1	1.00825	4.36893	1.81553	3.63107	1.09739	2.54175	2.42071	0	0.302222	0.666667	0	0.968889
10:19:00			s.d.	4237.65	17047.8	17350.8	13990.1	0	2	60800	10100	50600	44200	13200	31000	29600	0	0	10000	101	3	1	1.01139	4.37624	1.81857	3.63714	1.0862	2.55094	2.43573	0	0.298643	0.669683	0	0.968326
14.3333			cv	0.00116553	0.0157486	0.00678827	0.00574534	#DIV/0!	2	58800	9843	49000	43100	12600	30500	29000	0	0	9747	91	4	0	1.00996	4.37875	1.81961	3.63922	1.0639	2.57532	2.44867	0	0.292343	0.672854	0	0.965197
2014-07-30	45L-A	U-1		3.79063e+06	914040	2.87659e+06	2.87144e+06	0	2	63100	10800	52300	48000	11500	36500	36400	0	0	10700	100	1	0	1.00954	4.44444	1.84691	3.69383	0.884979	2.80885	2.80115	0	0.239583	0.758333	0	0.997917
10:19:00			s.d.	129754	31565.2	99192.4	97447.6	0	2	63600	10600	53000	47700	11600	36100	36100	0	0	10500	95	4	0	1.00962	4.5	1.87	3.74	0.909518	2.83048	2.83048	0	0.243187	0.756813	0	1
14.3333			cv	0.0342302	0.0345337	0.0344826	0.0339369	#DIV/0!	2	66300	10700	55600	50700	12200	38500	38400	0	0	10600	82	6	0	1.00766	4.73832	1.96903	3.93807	0.947622	2.99045	2.98268	0	0.240631	0.757396	0	0.998028
2014-07-30	45L-B	V-1		3.61926e+06	884239	2.73233e+06	2.72705e+06	0	2	62400	10500	51800	45600	11100	34500	34400	0	0	10400	94	6	0	1.0101	4.34286	1.8047	3.6094	0.878603	2.73079	2.72288	0	0.243421	0.754386	0	0.997807
10:19:00			s.d.	10966	4910.06	2662.09	7232.02	0	2	61700	10500	51300	45700	11200	34500	34400	0	0	10300	104	6	0	1.00248	4.35238	1.80866	3.61731	0.886519	2.73079	2.72288	0	0.245077	0.752735	0	0.997812
14.3333			cv	0.00302989	0.00555287	0.000974294	0.00265195	#DIV/0!	2	60700	10300	50400	45000	11000	33900	33900	0	0	10200	106	3	0	1.01175	4.36893	1.81553	3.63107	0.887594	2.7354	2.7354	0	0.244444	0.753333	0	0.997778
2014-07-30	0	W-1		#DIV/0!	#DIV/0!	#DIV/0!	#DIV/0!	#DIV/0!	2														#DIV/0!	#DIV/0!	#DIV/0!	#DIV/0!	#DIV/0!	#DIV/0!	#DIV/0!	#DIV/0!	#DIV/0!	#DIV/0!	#DIV/0!	#DIV/0!
10:19:00			s.d.	#DIV/0!	#DIV/0!	#DIV/0!	#DIV/0!	#DIV/0!	2														#DIV/0!	#DIV/0!	#DIV/0!	#DIV/0!	#DIV/0!	#DIV/0!	#DIV/0!	#DIV/0!	#DIV/0!	#DIV/0!	#DIV/0!	#DIV/0!
14.3333			cv	#DIV/0!	#DIV/0!	#DIV/0!	#DIV/0!	#DIV/0!	2														#DIV/0!	#DIV/0!	#DIV/0!	#DIV/0!	#DIV/0!	#DIV/0!	#DIV/0!	#DIV/0!	#DIV/0!	#DIV/0!	#DIV/0!	#DIV/0!
2014-07-30	0	X-1		#DIV/0!	#DIV/0!	#DIV/0!	#DIV/0!	#DIV/0!	2														#DIV/0!	#DIV/0!	#DIV/0!	#DIV/0!	#DIV/0!	#DIV/0!	#DIV/0!	#DIV/0!	#DIV/0!	#DIV/0!	#DIV/0!	#DIV/0!
10:19:00			s.d.	#DIV/0!	#DIV/0!	#DIV/0!	#DIV/0!	#DIV/0!	2														#DIV/0!	#DIV/0!	#DIV/0!	#DIV/0!	#DIV/0!	#DIV/0!	#DIV/0!	#DIV/0!	#DIV/0!	#DIV/0!	#DIV/0!	#DIV/0!
14.3333			cv	#DIV/0!	#DIV/0!	#DIV/0!	#DIV/0!	#DIV/0!	2														#DIV/0!	#DIV/0!	#DIV/0!	#DIV/0!	#DIV/0!	#DIV/0!	#DIV/0!	#DIV/0!	#DIV/0!	#DIV/0!	#DIV/0!	#DIV/0!
2014-07-30	1335	A-2		3.25633e+06	1.05369e+06	2.20265e+06	2.19533e+06	0	2	59800	10900	48900	44300	14300	30000	29900	0	0	10800	120	5	0	1.01422	4.06422	1.68891	3.37782	1.09036	2.28746	2.27984	0	0.322799	0.674944	0	0.997743
13:19:00			s.d.	106035	32203	73872.4	73602	0	2	60500	11700	48800	44800	14500	30300	30200	0	0	11500	124	5	0	1.00538	3.82906	1.59119	3.18237	1.03001	2.15236	2.14526	0	0.323661	0.674107	0	0.997768
17.3333			cv	0.0325627	0.0305622	0.033538	0.0335266	#DIV/0!	2	60800	11500	49400	44400	14400	30000	29900	0	0	11300	107	5	0	1.00252	3.86087	1.60441	3.20881	1.0407	2.16812	2.16089	0	0.324324	0.673423	0	0.997748
2014-07-30	JR30	B-2		3.03347e+06	718781	2.31679e+06	2.3024e+06	0	2	51800	10500	41400	38200	9116	29100	29000	0	0	10400	84	2	0	1.00705	3.6381	1.51183	3.02366	0.721563	2.30337	2.29545	0	0.238639	0.759162	0	0.997801
13:19:00			s.d.	32626.4	14858.4	17142.2	16393.2	0	2	61000	12300	48700	44500	10400	34200	33900	0	0	12100	154	3	0	1.00951	3.61789	1.50343	3.00687	0.702728	2.31089	2.29062	0	0.233708	0.761798	0	0.995506
17.3333			cv	0.0107555	0.0206717	0.00739915	0.00712007	#DIV/0!	2	55700	11100	44600	41000	9777	31200	31000	0	0	11000	115	6	0	1.01333	3.69369	1.53493	3.06987	0.732052	2.3361	2.32112	0	0.238463	0.756098	0	0.994561
2014-07-30	38RL1	C-2		2.81241e+06	432054	2.38048e+06	2.37805e+06	0	2	52000	10900	41100	37900	5878	32000	32000	0	0	10800	107	5	0	1.01183	3.47706	1.44491	2.88983	0.44819	2.43996	2.43996	0	0.155092	0.844327	0	0.99942
13:19:00			s.d.	86707.7	20641.4	65545.4	65078.9	0	2	53700	11800	41900	38600	5804	32800	32800	0	0	11600	112	3	1	1.00314	3.27119	1.35936	2.71872	0.408794	2.31021	2.31021	0	0.150363	0.849741	0	1.0001
17.3333			cv	0.0308303	0.047775	0.0275346	0.0273665	#DIV/0!	2	56900	11400	45500	38800	6024	32800	32700	0	0	11300	121	3	0	1.01325	3.40351	1.41435	2.82869	0.439177	2.39127	2.38398	0	0.155258	0.842784	0	0.998041
2014-07-30	30-1A	D-2		2.73092e+06	923428	1.80493e+06	1.79703e+06	0	2	48500	10200	38300	33900	11400	22500	22400	0	0	10100	104	2	0	1.01118	3.32353	1.38111	2.76222	0.928889	1.83333	1.82519	0	0.336283	0.660767	0	0.99705
13:19:00			s.d.	66140.5	28419.4	43730.6	43547.4	0	2	51800	10800	41000	34500	11600	22800	22700	0	0	10700	104	3	0	1.01083	3.19444	1.32747	2.65494	0.892675	1.75457	1.74687	0	0.336232	0.657971	0	0.994203
17.3333			cv	0.0242191	0.0307759	0.0242285	0.0242329	#DIV/0!	2	51400	10600	40800	35400	12100	23300	23200	0	0	10500	88	5	0	1.00858	3.33962	1.3878	2.7756	0.948721	1.82688	1.81904	0	0.341808	0.655367	0	0.997175
2014-07-30	30-1B	E-2		2.48767e+06	520054	1.97057e+06	1.96544e+06	0	2	45700	10600	35100	30700	6483	24300	24200	0	0	10500	122	4	0	1.01472	2.89623	1.20354	2.40709	0.508311	1.90528	1.89744	0	0.211173	0.788274	0	0.999446
13:19:00			s.d.	70810.6	10369.6	57180.6	60159.7	0	2	48600	10700	37900	32700	6797	25900	25900	0	0	10600	106	5	1	1.01224	3.05607	1.26997	2.53994	0.52795	2.01175	2.01175	0	0.207859	0.792049	0	0.999908
17.3333			cv	0.0284646	0.0199394	0.0290173	0.0306089	#DIV/0!	2	49100	11000	38100	33300	6934	26400	26300	0	0	10900	109	2	0	1.01127	3.02727	1.258	2.516	0.523902	1.99467	1.98711	0	0.208228	0.78979	0	0.998018
2014-07-30	30-1C	F-2		2.57023e+06	501628	2.06942e+06	2.06431e+06	0	2	48800	10700	38000	34000	6655	27400	27300	0	0	10600	93	5	0	1.00944	3.17757	1.32046	2.64091	0.51692	2.12827	2.1205	0	0.195735	0.802941	0	0.998676
13:19:00			s.d.	66681.4	13260.6	59248.1	55378.7	0	2	48400	11000	37400	33200	6547	26600	26600	0	0	10900	121	6	0	1.01455	3.01818	1.25422	2.50844	0.494662	2.00978	2.00978	0	0.197199	0.801205	0	0.998404
17.3333			cv	0.0259437	0.0264351	0.0286303	0.0268267	#DIV/0!	2	48600	11000	37600	33900	6529	27400	27300	0	0	10900	87	3	0	1.00755	3.08182	1.28067	2.56133	0.493302	2.07022	2.06267	0	0.192596	0.80531	0	0.997906
2014-07-30	30-1D	G-2		3.40948e+06	1.41752e+06	1.98734e+06	1.8549e+06	2385.68	2	22900	3716	19200	17700	7138	10500	8798	32	0	3679	34	2	0	1.00996	4.76319	1.97937	3.95874	1.59647	2.3484	1.96774	0.00715704	0.403277	0.497062	0.00180791	0.902147
13:19:00			s.d.	477620	155690	313959	101710	4132.12	2	54000	9964	44000	38100	16100	22000	21900	0	0	9857	108	0	0	1.01094	3.82377	1.58899	3.17797	1.34292	1.83505	1.82671	0	0.422572	0.574803	0	0.997375
17.3333			cv	0.140086	0.109833	0.157979	0.0548332	1.73205	2	52900	10000	42800	37200	15800	21400	21300	0	1	9951	94	4	0	1.0151	3.72	1.54587	3.09173	1.31316	1.77858	1.77027	0	0.424731	0.572581	0	0.997312
2014-07-30	30-2A	H-2		3.53192e+06	1.18092e+06	2.35382e+06	2.34548e+06	0	2	56600	9954	46700	41100	13800	27300	27200	0	0	9839	111	4	1	1.01236	4.12899	1.71583	3.43165	1.15223	2.27942	2.27107	0	0.335766	0.6618	0	0.997567
13:19:00			s.d.	127266	30993.4	101723	101653	0	2	58500	10100	48500	42400	14300	28100	28000	0	0	9963	117	2	0	1.0102	4.19802	1.74451	3.48902	1.17672	2.3123	2.30407	0	0.337264	0.660377	0	0.997642
17.3333			cv	0.0360331	0.0262452	0.0432161	0.0433399	#DIV/0!	2	58800	9860	48900	43600	14400	29300	29200	0	0	9762	94	4	0	1.01034	4.42191	1.83755	3.6751	1.21379	2.46973	2.4613	0	0.330275	0.669725	0	1
2014-07-30	30-2B	I-2		2.45896e+06	714568	1.7422e+06	1.73225e+06	0	2	49600	10900	38700	32600	9441	23100	23000	0	0	10800	117	4	0	1.01339	2.99083	1.24285	2.48571	0.719864	1.76135	1.75372	0	0.289601	0.705521	0	0.995123
13:19:00			s.d.	66731.3	19197.2	51098.9	48309.6	0	2	54700	11300	43500	32400	9426	22900	22800	0	0	11100	119	6	1	1.00531	2.86726	1.1915	2.38301	0.693279	1.68429	1.67693	0	0.290926	0.703704	0	0.99463
17.3333			cv	0.027138	0.0268654	0.0293302	0.0278883	#DIV/0!	2	53300	11200	42100	33800	9845	24000	23800	0	0	11100	103	2	2	1.01071	3.01786	1.25409	2.50817	0.730562	1.78095	1.76611	0	0.291272	0.704142	0	0.995414
2014-07-30	30-2C	J-2		2.96495e+06	1.05786e+06	1.90709e+06	1.89928e+06	0	2	54400	10500	43900	37200	13400	23800	23700	0	0	10400	110	2	0	1.012	3.54286	1.47225	2.94451	1.06066	1.88385	1.87594	0	0.360215	0.637097	0	0.997312
13:19:00			s.d.	32963	10166.6	26956.8	26972.3	0	2	58100	10800	47300	38300	13600	24700	24600	0	0	10700	114	5	1	1.01361	3.5463	1.47368	2.94737	1.04658	1.90078	1.89309	0	0.355091	0.642298	0	0.997389
17.3333			cv	0.0111175	0.00961057	0.014135	0.0142013	#DIV/0!	2	59600	10600	49000	38300	13600	24700	24600	0	0	10500	131	3	0	1.01613	3.61321	1.50149	3.00298	1.06633	1.93665	1.92881	0	0.355091	0.642298	0	0.997389
2014-07-30	30-2D	K-2		2.91436e+06	760489	2.15364e+06	2.14629e+06	0	2	51700	10600	41100	37400	9891	27500	27400	0	0	10500	108	4	0	1.01208	3.5283	1.46621	2.93241	0.775521	2.15618	2.14834	0	0.264465	0.73262	0	0.997086
13:19:00			s.d.	45397	14830.2	35586	35562.1	0	2	56500	11700	44800	40300	10500	29800	29700	0	0	11500	149	7	0	1.01017	3.44444	1.43136	2.86272	0.745869	2.11685	2.10974	0	0.260546	0.736973	0	0.997519
17.3333			cv	0.015577	0.0195009	0.0165237	0.0165691	#DIV/0!	2	57300	11700	45600	41500	10700	30800	30700	0	0	11500	112	4	0	1.00308	3.54701	1.47398	2.94796	0.760076	2.18788	2.18078	0	0.257831	0.739759	0	0.99759
2014-07-30	38-1A	L-2		2.49882e+06	823145	1.67029e+06	1.65964e+06	0	2	49400	10500	38900	31300	10300	21000	20800	0	0	10400	90	4	0	1.00876	2.98095	1.23875	2.4775	0.81528	1.66222	1.64639	0	0.329073	0.664537	0	0.99361
13:19:00			s.d.	20143.9	13888.1	8069.04	12158.1	0	2	48800	10300	38400	31000	10100	20800	20700	0	0	10300	89	1	0	1.01757	3.00971	1.2507	2.5014	0.814973	1.67836	1.67029	0	0.325806	0.667742	0	0.993548
17.3333			cv	0.00806138	0.016872	0.00483092	0.00732577	#DIV/0!	2	49900	10300	39600	31200	10400	20700	20600	0	0	10200	107	4	0	1.01223	3.02913	1.25877	2.51754	0.83918	1.67029	1.66222	0	0.333333	0.660256	0	0.99359
2014-07-30	38-1B	M-2		2.95417e+06	1.38336e+06	1.56794e+06	1.56794e+06	0	2	54000	9914	44100	34900	16300	18600	18600	0	0	9807	105	3	0	1.0113	3.52027	1.46287	2.92574	1.36646	1.55928	1.55928	0	0.467049	0.532951	0	1
13:19:00			s.d.	52736.9	19135	30922.6	30922.6	0	2	52100	9700	42400	34100	16100	18000	18000	0	0	9586	110	3	1	1.01227	3.51546	1.46087	2.92174	1.37947	1.54227	1.54227	0	0.472141	0.527859	0	1
17.3333			cv	0.0178517	0.0138323	0.0197218	0.0197218	#DIV/0!	2	54100	9648	44400	35000	16300	18600	18600	0	0	9557	91	0	0	1.00943	3.62769	1.50751	3.01502	1.40414	1.60227	1.60227	0	0.465714	0.531429	0	0.997143
2014-07-30	38-1C	N-2		2.25892e+06	476370	1.78217e+06	1.77435e+06	0	2	45300	10800	34500	29200	6198	23000	22900	0	0	10700	120	1	0	1.01324	2.7037	1.12354	2.24708	0.476965	1.76996	1.76226	0	0.21226	0.784247	0	0.996507
13:19:00			s.d.	13615.5	5057.05	10589	10481.7	0	2	44200	10500	33700	28500	5951	22600	22500	0	0	10400	125	3	0	1.01514	2.71429	1.12794	2.25587	0.471042	1.78887	1.78095	0	0.208807	0.789474	0	0.998281
17.3333			cv	0.00602746	0.0106158	0.00594165	0.00590737	#DIV/0!	2	45900	10600	35300	29000	6136	22800	22700	0	0	10400	128	4	0	1.00642	2.73585	1.1369	2.27379	0.481104	1.78767	1.77983	0	0.211586	0.782759	0	0.994345
2014-07-30	38-1D	O-2		2.85975e+06	394953	2.46588e+06	2.45562e+06	0	2	51100	10700	40400	37100	5186	31900	31800	0	0	10600	118	1	0	1.01299	3.46729	1.44085	2.8817	0.402817	2.4778	2.47003	0	0.139784	0.857143	0	0.996927
13:19:00			s.d.	52053.6	7449.79	50025.2	46627.2	0	2	52200	11100	41100	37400	5182	32200	32100	0	0	11000	111	4	0	1.01207	3.36937	1.40016	2.80032	0.388002	2.41097	2.40348	0	0.138556	0.858289	0	0.996845
17.3333			cv	0.0182021	0.0188625	0.0202869	0.018988	#DIV/0!	2	53400	10700	42600	37300	5073	32300	32100	0	0	10600	105	6	1	1.01234	3.48598	1.44862	2.89724	0.39404	2.50887	2.49333	0	0.136005	0.86059	0	0.996595
2014-07-30	38-2A	P-2		2.77927e+06	1.2697e+06	1.50961e+06	1.50374e+06	0	2	48500	9509	38900	31700	14500	17100	17100	0	0	9405	101	3	0	1.01125	3.33368	1.38533	2.77066	1.26734	1.49458	1.49458	0	0.457413	0.539432	0	0.996845
13:19:00			s.d.	26651.6	7106.21	19377.7	16444.9	0	2	49100	9402	39700	31200	14300	17000	16900	0	0	9287	110	5	1	1.01319	3.31844	1.379	2.75799	1.26408	1.50275	1.49391	0	0.458333	0.541667	0	1
17.3333			cv	0.00958941	0.00559675	0.0128363	0.010936	#DIV/0!	2	50500	9497	41000	32100	14600	17500	17400	0	0	9388	105	2	1	1.01169	3.38001	1.40458	2.80917	1.27769	1.53148	1.52273	0	0.454829	0.542056	0	0.996885
2014-07-30	38-2B	Q-2		2.70454e+06	902428	1.79937e+06	1.79114e+06	0	2	54500	10100	44400	32700	10900	21800	21700	0	0	10000	93	7	0	1.01059	3.23762	1.34541	2.69083	0.896942	1.79388	1.78565	0	0.333333	0.663609	0	0.996942
13:19:00			s.d.	46791.1	17129.7	33256.4	33256.4	0	2	56000	10100	46000	33500	11200	22300	22200	0	0	9969	108	6	0	1.0102	3.31683	1.37833	2.75666	0.921628	1.83503	1.8268	0	0.334328	0.662687	0	0.997015
17.3333			cv	0.0173009	0.0189818	0.0184822	0.0185672	#DIV/0!	2	53900	10100	43800	32400	10800	21500	21400	0	0	9983	97	2	0	1.00822	3.20792	1.33307	2.66614	0.888713	1.7692	1.76097	0	0.333333	0.660494	0	0.993827
2014-07-30	38-2C	R-2		2.25831e+06	580170	1.67921e+06	1.67649e+06	0	2	44900	10600	34300	27000	6988	20000	20000	0	0	10500	113	5	0	1.0133	2.54717	1.05849	2.11698	0.547906	1.56813	1.56813	0	0.258815	0.740741	0	0.999556
13:19:00			s.d.	123666	28020.3	97700.4	94739.5	0	2	46500	10200	36200	28800	7344	21500	21400	0	0	10100	104	5	0	1.01206	2.82353	1.17333	2.34667	0.5984	1.75185	1.7437	0	0.255	0.743056	0	0.998056
17.3333			cv	0.0547605	0.0482966	0.0581825	0.0565106	#DIV/0!	2	47800	10500	37300	29200	7507	21700	21700	0	0	10400	118	1	1	1.01362	2.78095	1.15564	2.31128	0.594205	1.71763	1.71763	0	0.257089	0.743151	0	1.00024
2014-07-30	38-2D	S-2		2.47776e+06	379195	2.09751e+06	2.09245e+06	0	2	46100	10900	35300	31400	4799	26600	26500	0	0	10700	117	5	0	1.0045	2.88073	1.1971	2.39421	0.365918	2.02822	2.02059	0	0.152834	0.843949	0	0.996783
13:19:00			s.d.	76958.4	12798.3	67881.3	71647.3	0	2	48500	11000	37500	33000	5181	27800	27700	0	0	10900	117	5	0	1.01355	3	1.24667	2.49333	0.391453	2.10044	2.09289	0	0.157	0.839394	0	0.996394
17.3333			cv	0.0310596	0.0337513	0.0323627	0.0342408	#DIV/0!	2	49600	11100	38500	34000	5078	28900	28900	0	0	11000	98	6	0	1.01027	3.06306	1.27287	2.54575	0.380215	2.16388	2.16388	0	0.149353	0.85	0	0.999353
2014-07-30	1653	T-2		3.78083e+06	1.58499e+06	2.19315e+06	2.02061e+06	0	2	62700	10400	52200	46900	19600	27300	25200	0	0	10300	110	2	0	1.01212	4.50962	1.874	3.74799	1.56632	2.18167	2.01385	0	0.41791	0.537313	0	0.955224
13:19:00			s.d.	40617.6	26387.4	15723.2	8929.24	0	2	62700	10300	52400	46700	19500	27100	25000	0	0	10200	110	4	1	1.0132	4.53398	1.88412	3.76824	1.57346	2.18671	2.01726	0	0.417559	0.535332	0	0.952891
17.3333			cv	0.010743	0.0166483	0.00716925	0.00441907	#DIV/0!	2	65500	10600	54900	48800	20600	28200	25900	0	0	10500	119	5	0	1.01443	4.60377	1.91312	3.82625	1.61518	2.21107	2.03073	0	0.422131	0.530738	0	0.952869
2014-07-30	45L-A	U-2		4.17181e+06	1.68084e+06	2.48836e+06	2.483e+06	0	2	69200	10400	58800	53600	21600	32000	31900	0	0	10300	124	3	1	1.01548	5.15385	2.14171	4.28342	1.72615	2.55726	2.54927	0	0.402985	0.595149	0	0.998134
13:19:00			s.d.	97863.3	39447.1	64061.9	60537.5	0	2	66000	10300	55600	51200	20500	30700	30600	0	0	10200	96	2	0	1.00951	4.97087	2.06567	4.13135	1.65415	2.4772	2.46913	0	0.400391	0.597656	0	0.998047
17.3333			cv	0.0234582	0.0234687	0.0257446	0.0243808	#DIV/0!	2	68600	10600	58000	52300	21200	31000	31000	0	0	10500	112	3	0	1.01255	4.93396	2.05034	4.10067	1.66222	2.43061	2.43061	0	0.405354	0.592734	0	0.998088
2014-07-30	45L-B	V-2		3.88862e+06	1.51339e+06	2.37236e+06	2.36687e+06	0	2	61800	10200	51600	46600	18000	28600	28500	0	0	10100	102	2	0	1.01078	4.56863	1.89852	3.79704	1.46667	2.33037	2.32222	0	0.386266	0.611588	0	0.997854
13:19:00			s.d.	91995.4	41480.1	55404.5	53967.4	0	2	63600	10000	53600	47900	18600	29300	29200	0	0	9901	102	2	0	1.0111	4.79	1.99051	3.98102	1.54587	2.43516	2.42684	0	0.388309	0.609603	0	0.997912
17.3333			cv	0.0236576	0.0274086	0.0233542	0.0228011	#DIV/0!	2	61200	9684	51500	45300	17800	27400	27400	0	0	9562	118	4	0	1.01301	4.67782	1.94389	3.88779	1.52765	2.35155	2.35155	0	0.392936	0.604857	0	0.997792
2014-07-30	0	W-2		#DIV/0!	#DIV/0!	#DIV/0!	#DIV/0!	#DIV/0!	2														#DIV/0!	#DIV/0!	#DIV/0!	#DIV/0!	#DIV/0!	#DIV/0!	#DIV/0!	#DIV/0!	#DIV/0!	#DIV/0!	#DIV/0!	#DIV/0!
13:19:00			s.d.	#DIV/0!	#DIV/0!	#DIV/0!	#DIV/0!	#DIV/0!	2														#DIV/0!	#DIV/0!	#DIV/0!	#DIV/0!	#DIV/0!	#DIV/0!	#DIV/0!	#DIV/0!	#DIV/0!	#DIV/0!	#DIV/0!	#DIV/0!
17.3333			cv	#DIV/0!	#DIV/0!	#DIV/0!	#DIV/0!	#DIV/0!	2														#DIV/0!	#DIV/0!	#DIV/0!	#DIV/0!	#DIV/0!	#DIV/0!	#DIV/0!	#DIV/0!	#DIV/0!	#DIV/0!	#DIV/0!	#DIV/0!
2014-07-30	0	X-2		#DIV/0!	#DIV/0!	#DIV/0!	#DIV/0!	#DIV/0!	2														#DIV/0!	#DIV/0!	#DIV/0!	#DIV/0!	#DIV/0!	#DIV/0!	#DIV/0!	#DIV/0!	#DIV/0!	#DIV/0!	#DIV/0!	#DIV/0!
13:19:00			s.d.	#DIV/0!	#DIV/0!	#DIV/0!	#DIV/0!	#DIV/0!	2														#DIV/0!	#DIV/0!	#DIV/0!	#DIV/0!	#DIV/0!	#DIV/0!	#DIV/0!	#DIV/0!	#DIV/0!	#DIV/0!	#DIV/0!	#DIV/0!
17.3333			cv	#DIV/0!	#DIV/0!	#DIV/0!	#DIV/0!	#DIV/0!	2														#DIV/0!	#DIV/0!	#DIV/0!	#DIV/0!	#DIV/0!	#DIV/0!	#DIV/0!	#DIV/0!	#DIV/0!	#DIV/0!	#DIV/0!	#DIV/0!
2014-07-30	1335	A-3		3.32307e+06	1.48484e+06	1.83458e+06	1.83066e+06	0	2	59900	11400	48500	46100	20300	25700	25700	0	0	11300	95	3	0	1.00868	4.04386	1.68045	3.3609	1.47996	1.87365	1.87365	0	0.440347	0.557484	0	0.997831
15:59:00			s.d.	53496.6	6905.92	55247.4	60791.6	0	2	54600	10600	44000	41900	19000	22900	22800	0	0	10500	100	3	0	1.01028	3.95283	1.64262	3.28524	1.48973	1.79551	1.78767	0	0.453461	0.544153	0	0.997613
20			cv	0.0160985	0.00465094	0.0301145	0.0332075	#DIV/0!	2	51700	10400	41200	39200	17800	21400	21300	0	0	10300	89	6	0	1.00923	3.76923	1.56632	3.13265	1.42248	1.71017	1.70218	0	0.454082	0.543367	0	0.997449
2014-07-30	JR30	B-3		2.7384e+06	940587	1.79781e+06	1.79261e+06	0	2	48000	10600	37400	36100	12300	23800	23700	0	0	10500	100	3	0	1.01028	3.40566	1.41524	2.83048	0.964403	1.86608	1.85824	0	0.34072	0.65651	0	0.99723
15:59:00			s.d.	79894.6	21080.3	59125.5	57006	0	2	46100	10600	35500	34400	11900	22500	22500	0	0	10500	103	1	1	1.01066	3.24528	1.3486	2.69719	0.93304	1.76415	1.76415	0	0.34593	0.65407	0	1
20			cv	0.0291757	0.0224119	0.0328875	0.0318006	#DIV/0!	2	46700	10700	36000	34600	11900	22700	22600	0	0	10600	97	1	1	1.00944	3.23364	1.34376	2.68752	0.92432	1.7632	1.75543	0	0.343931	0.653179	0	0.99711
2014-07-30	38RL1	C-3		3.05599e+06	838398	2.21759e+06	2.21297e+06	0	2	52200	10200	42000	39400	10800	28600	28600	0	0	10100	93	2	1	1.00941	3.86275	1.60519	3.21037	0.88	2.33037	2.33037	0	0.274112	0.725888	0	1
15:59:00			s.d.	136201	38479.5	98463.5	102413	0	2	58400	12300	46200	43700	11900	31800	31700	0	1	12100	120	5	0	1.00447	3.55285	1.4764	2.95281	0.804083	2.14873	2.14197	0	0.272311	0.7254	0	0.997712
20			cv	0.0445685	0.0458964	0.0444011	0.0462784	#DIV/0!	2	56300	11700	44600	42300	11700	30600	30500	0	0	11600	103	3	0	1.00983	3.61538	1.50239	3.00479	0.831111	2.17368	2.16657	0	0.276596	0.72104	0	0.997636
2014-07-30	30-1A	D-3		2.92435e+06	1.53264e+06	1.40525e+06	1.39848e+06	0	2	38800	6973	31900	25100	13200	12000	11900	0	0	6904	67	2	0	1.01018	3.5996	1.49583	2.99167	1.57331	1.43028	1.41836	0	0.525896	0.474104	0	1
15:59:00			s.d.	112691	47312.8	70667.5	65373.6	0	2	36500	6960	29600	23400	12400	11100	11100	0	0	6901	56	3	0	1.00891	3.36207	1.39713	2.79425	1.48072	1.32548	1.32548	0	0.529915	0.474359	0	1.00427
20			cv	0.0385354	0.03087	0.0502881	0.0467461	#DIV/0!	2	49900	9905	40000	35600	18400	17400	17300	0	0	9808	93	3	0	1.00989	3.59414	1.49357	2.98713	1.54391	1.46	1.45161	0	0.516854	0.485955	0	1.00281
2014-07-30	30-1B	E-3		3.99472e+06	1.24977e+06	2.74663e+06	2.7294e+06	0	2	41400	3778	37500	30800	9523	21300	21100	0	0	3187	7	0	1	0.848332	8.15246	3.3878	6.7756	2.09494	4.68572	4.64173	0	0.309188	0.685065	0	0.994253
15:59:00			s.d.	2.40846e+06	732183	1.67932e+06	1.65616e+06	0	2	49100	10800	38300	33500	10500	23000	22900	0	0	10800	81	3	0	1.01583	3.10185	1.28899	2.57798	0.808025	1.76996	1.76226	0	0.313433	0.683582	0	0.997015
20			cv	0.602909	0.585852	0.611409	0.606784	#DIV/0!	2	50800	10900	39900	34500	11100	23400	23400	0	0	10800	112	1	0	1.01165	3.16514	1.31529	2.63058	0.846361	1.78422	1.78422	0	0.321739	0.678261	0	1
2014-07-30	30-1C	F-3		2.78744e+06	912253	1.87328e+06	1.87328e+06	0	2	39000	7365	31600	24500	8669	15800	15800	0	0	7285	78	2	0	1.01113	3.32654	1.38236	2.76473	0.978262	1.78297	1.78297	0	0.353837	0.644898	0	0.998735
15:59:00			s.d.	21477.3	57291.5	78496.3	78496.3	0	2	33200	7253	26000	24500	7640	16800	16800	0	0	7175	74	3	0	1.01089	3.37791	1.40371	2.80742	0.875457	1.92509	1.92509	0	0.311837	0.685714	0	0.997551
20			cv	0.00770503	0.0628022	0.0419031	0.0419031	#DIV/0!	2	29100	6434	22600	21600	6836	14800	14800	0	0	6372	59	2	0	1.00964	3.35717	1.39509	2.79018	0.883039	1.91179	1.91179	0	0.316481	0.685185	0	1.00167
2014-07-30	30-1D	G-3		3.16117e+06	1.71171e+06	1.44519e+06	1.44519e+06	0	2	32300	6229	26100	24600	13400	11200	11200	0	0	6174	54	1	0	1.00899	3.94927	1.64114	3.28228	1.78791	1.49437	1.49437	0	0.544715	0.455285	0	1
15:59:00			s.d.	127939	79583.7	55254.8	55254.8	0	2	31400	6479	25000	23600	12700	10800	10800	0	0	6415	63	1	0	1.01003	3.64254	1.51368	3.02735	1.62913	1.3854	1.3854	0	0.538136	0.457627	0	0.995763
20			cv	0.0404719	0.0464937	0.0382337	0.0382337	#DIV/0!	2	32000	6337	25700	24200	13100	11100	11100	0	0	6272	63	1	0	1.0101	3.81884	1.58694	3.17388	1.71809	1.45579	1.45579	0	0.541322	0.458678	0	1
2014-07-30	30-2A	H-3		3.84697e+06	1.74258e+06	2.10439e+06	2.10439e+06	0	2	37600	6299	31300	29900	13500	16400	16400	0	0	6232	63	4	0	1.01127	4.74679	1.97255	3.94511	1.78124	2.16387	2.16387	0	0.451505	0.548495	0	1
15:59:00			s.d.	134369	63060.4	72231.7	72231.7	0	2	37300	6570	30800	29200	13200	16000	16000	0	0	6509	58	3	0	1.00974	4.44444	1.84691	3.69383	1.66981	2.02401	2.02401	0	0.452055	0.547945	0	1
20			cv	0.0349284	0.0361879	0.0343243	0.0343243	#DIV/0!	2	45300	7391	37900	34700	15800	18900	18900	0	0	7310	77	3	0	1.01109	4.6949	1.95099	3.90198	1.7767	2.12529	2.12529	0	0.455331	0.544669	0	1
2014-07-30	30-2B	I-3		2.61112e+06	1.12858e+06	1.4859e+06	1.47589e+06	0	2	36700	8338	28400	24800	10800	14000	13900	0	0	8263	73	1	1	1.00935	2.97433	1.236	2.472	1.07652	1.39549	1.38552	0	0.435484	0.560484	0	0.995968
15:59:00			s.d.	168553	69889.2	104701	104651	0	2	37700	8302	29400	25600	11000	14600	14500	0	0	8216	83	2	0	1.01036	3.08359	1.2814	2.56281	1.10121	1.4616	1.45159	0	0.429688	0.566406	0	0.996094
20			cv	0.064552	0.0619267	0.0704628	0.0709076	#DIV/0!	2	40700	8256	32500	27800	12000	15900	15800	0	0	8173	82	1	0	1.01017	3.36725	1.39928	2.79856	1.20801	1.60061	1.59055	0	0.431655	0.568345	0	1
2014-07-30	30-2C	J-3		3.51454e+06	1.6557e+06	1.85884e+06	1.85501e+06	0	2	40000	7221	32800	30300	14300	16000	15900	0	0	7153	63	4	0	1.00969	4.19609	1.74371	3.48742	1.64588	1.84154	1.83003	0	0.471947	0.524752	0	0.9967
15:59:00			s.d.	43244.3	19375.1	24119.6	28723.8	0	2	43800	7578	36200	32500	15300	17200	17200	0	0	7501	76	1	0	1.01029	4.28873	1.78221	3.56441	1.67802	1.8864	1.8864	0	0.470769	0.529231	0	1
20			cv	0.0123044	0.0117021	0.0129756	0.0154844	#DIV/0!	2	43100	7688	35400	32300	15200	17100	17100	0	0	7623	64	1	0	1.00858	4.20135	1.7459	3.49179	1.6432	1.8486	1.8486	0	0.470588	0.529412	0	1
2014-07-30	30-2D	K-3		3.47576e+06	1.44749e+06	2.02495e+06	2.01487e+06	0	2	45800	8409	37400	34600	14400	20200	20100	0	0	8324	83	2	0	1.01035	4.11464	1.70986	3.41972	1.42324	1.99649	1.9866	0	0.416185	0.580925	0	0.99711
15:59:00			s.d.	48695.2	21515.1	24928.4	24794.3	0	2	46700	8340	38400	35200	14600	20500	20400	0	0	8267	69	4	0	1.00923	4.22062	1.7539	3.50781	1.45494	2.0429	2.03293	0	0.414773	0.579545	0	0.994318
20			cv	0.0140099	0.0148637	0.0123106	0.0123057	#DIV/0!	2	45000	8003	37000	33700	14100	19600	19500	0	0	7947	54	2	0	1.00725	4.21092	1.74987	3.49974	1.46428	2.03546	2.02507	0	0.418398	0.578635	0	0.997033
2014-07-30	38-1A	L-3		2.92157e+06	1.23019e+06	1.69491e+06	1.68418e+06	0	2	44100	7861	36200	27700	11600	16200	16100	0	0	7774	82	5	0	1.0117	3.52372	1.4643	2.92861	1.22642	1.71276	1.70219	0	0.418773	0.581227	0	1
15:59:00			s.d.	38400.1	15162.7	27801.9	27927.4	0	2	39600	7647	32000	26500	11200	15300	15200	0	0	7581	64	2	0	1.00889	3.46541	1.44007	2.88014	1.21727	1.66287	1.65201	0	0.422642	0.573585	0	0.996226
20			cv	0.0131436	0.0123255	0.0164032	0.0165822	#DIV/0!	2	40800	7732	33100	27500	11600	15900	15800	0	0	7658	71	3	0	1.00996	3.55665	1.47798	2.95597	1.24688	1.70909	1.69834	0	0.421818	0.574545	0	0.996364
2014-07-30	38-1B	M-3		2.85909e+06	1.63595e+06	1.22314e+06	1.21275e+06	0	2	42000	8244	33800	27100	15400	11700	11600	0	0	8160	79	5	0	1.0108	3.28724	1.36603	2.73206	1.55254	1.17952	1.16944	0	0.568266	0.428044	0	0.99631
15:59:00			s.d.	142956	92806.1	50175.3	49905.8	0	2	39700	7955	31800	27100	15500	11600	11500	0	0	7886	65	3	0	1.0088	3.40666	1.41566	2.83132	1.61939	1.21193	1.20148	0	0.571956	0.424354	0	0.99631
20			cv	0.0500004	0.0567292	0.0410216	0.0411509	#DIV/0!	2	41200	7804	33400	28300	16300	12000	11900	0	0	7728	75	1	0	1.00987	3.62635	1.50695	3.0139	1.73592	1.27798	1.26733	0	0.575972	0.420495	0	0.996466
2014-07-30	38-1C	N-3		2.80978e+06	908545	1.89856e+06	1.89856e+06	0	2	37800	7624	30200	25900	8453	17400	17400	0	0	7547	70	5	0	1.01023	3.39717	1.41171	2.82342	0.921482	1.89682	1.89682	0	0.326371	0.671815	0	0.998185
15:59:00			s.d.	50711	13228.9	42343.7	42343.7	0	2	37900	7576	30400	26000	8287	17700	17700	0	0	7501	73	1	1	1.0103	3.43189	1.42614	2.85228	0.90911	1.94175	1.94175	0	0.318731	0.680769	0	0.9995
20			cv	0.018048	0.0145605	0.0223031	0.0223031	#DIV/0!	2	37600	7787	29800	25800	8386	17400	17400	0	0	7716	68	2	0	1.00912	3.31321	1.37682	2.75365	0.895043	1.85711	1.85711	0	0.325039	0.674419	0	0.999457
2014-07-30	38-1D	O-3		3.18263e+06	777225	2.40521e+06	2.39528e+06	0	2	45200	8543	36700	32200	7856	24300	24200	0	0	8468	73	2	0	1.00901	3.76917	1.5663	3.1326	0.764276	2.36404	2.35431	0	0.243975	0.751553	0	0.995528
15:59:00			s.d.	65064.1	13880.9	50636.5	50673.3	0	2	41900	8103	33800	30800	7561	23300	23200	0	0	8038	63	2	0	1.00827	3.80106	1.57955	3.1591	0.775519	2.38984	2.37959	0	0.245487	0.753247	0	0.998734
20			cv	0.0204435	0.0178596	0.0210528	0.0211555	#DIV/0!	2	44400	8474	36000	33200	8074	25100	25000	0	0	8382	85	5	0	1.01097	3.91787	1.62809	3.25618	0.79188	2.46175	2.45194	0	0.243193	0.753012	0	0.996205
2014-07-30	38-2A	P-3		2.60288e+06	1.49771e+06	1.10654e+06	1.10532e+06	0	2	33800	7198	26600	22700	13100	9597	9578	0	0	7116	81	1	0	1.01153	3.15365	1.31052	2.62104	1.51258	1.10811	1.10592	0	0.577093	0.421938	0	0.999031
15:59:00			s.d.	61221.1	33200.7	32301.9	32103	0	2	34500	7268	27300	23200	13300	9952	9944	0	0	7191	74	2	1	1.01114	3.19207	1.32648	2.65297	1.52088	1.13803	1.13712	0	0.573276	0.428621	0	1.0019
20			cv	0.0235205	0.0221676	0.0291917	0.0290441	#DIV/0!	2	33600	7345	26300	22400	12900	9487	9482	0	0	7270	75	0	0	1.01021	3.04969	1.26732	2.53463	1.45968	1.07349	1.07292	0	0.575893	0.423304	0	0.999196
2014-07-30	38-2B	Q-3		2.9372e+06	1.24183e+06	1.69537e+06	1.68818e+06	0	2	42100	7726	34400	27400	11600	15800	15700	0	0	7638	83	4	1	1.01217	3.54647	1.47375	2.94751	1.24785	1.69966	1.6889	0	0.423358	0.572993	0	0.99635
15:59:00			s.d.	37672.5	14385.4	23487.4	17804.9	0	2	45100	7699	37400	27500	11600	15900	15800	0	0	7618	75	6	0	1.0113	3.57189	1.48432	2.96864	1.25223	1.71641	1.70562	0	0.421818	0.574545	0	0.996364
20			cv	0.012826	0.011584	0.0138539	0.0105468	#DIV/0!	2	41900	7664	34200	26700	11300	15400	15400	0	0	7577	81	5	0	1.01174	3.48382	1.44772	2.89544	1.22541	1.67003	1.67003	0	0.423221	0.576779	0	1
2014-07-30	38-2C	R-3		2.64031e+06	1.04382e+06	1.5991e+06	1.59521e+06	0	2	35800	7117	28600	22600	8951	13700	13600	0	0	7029	83	3	0	1.01222	3.1755	1.31959	2.63919	1.04528	1.59986	1.58818	0	0.396062	0.60177	0	0.997832
15:59:00			s.d.	44340.7	17175.5	25401.5	26110.8	0	2	38200	7676	30500	24800	9792	15000	15000	0	0	7580	92	4	0	1.01303	3.23085	1.3426	2.68519	1.06022	1.62411	1.62411	0	0.394839	0.604839	0	0.999677
20			cv	0.0167938	0.0164545	0.0158849	0.0163683	#DIV/0!	2	38400	7554	30800	23600	9325	14300	14300	0	0	7482	70	2	0	1.0098	3.12417	1.29827	2.59653	1.02596	1.57332	1.57332	0	0.395127	0.605932	0	1.00106
2014-07-30	38-2D	S-3		3.21779e+06	814869	2.40153e+06	2.39065e+06	0	2	40700	7673	33000	29700	7505	22200	22100	0	0	7605	66	2	0	1.00912	3.87072	1.6085	3.21699	0.812914	2.40462	2.39379	0	0.252694	0.744108	0	0.996801
15:59:00			s.d.	35545.8	7963.59	29583.6	29651.9	0	2	40000	7573	32400	29000	7363	21600	21500	0	0	7512	54	5	1	1.00872	3.82939	1.59133	3.18265	0.808064	2.37053	2.35955	0	0.253897	0.741379	0	0.995276
20			cv	0.0110466	0.00977286	0.0123186	0.0124033	#DIV/0!	2	41400	7663	33700	30000	7594	22400	22300	0	0	7576	84	2	0	1.01135	3.91492	1.62687	3.25373	0.823628	2.42945	2.41861	0	0.253133	0.743333	0	0.996467
2014-07-30	1653	T-3		4.46358e+06	2.16818e+06	2.28794e+06	2.11593e+06	0	2	50700	7391	43300	39400	19100	20300	18800	0	0	7308	79	3	0	1.01137	5.33081	2.21525	4.43049	2.14778	2.28272	2.11404	0	0.484772	0.477157	0	0.961929
15:59:00			s.d.	119777	54510	64710.9	56206.6	0	2	50900	7542	43400	39600	19300	20200	18700	0	0	7442	93	6	0	1.01379	5.2506	2.18191	4.36383	2.12682	2.22599	2.0607	0	0.487374	0.472222	0	0.959596
20			cv	0.0268342	0.0251409	0.0282835	0.0265635	#DIV/0!	2	51300	7305	44000	40400	19600	20700	19100	0	0	7213	87	3	1	1.013	5.53046	2.29821	4.59643	2.22995	2.3551	2.17306	0	0.485149	0.472772	0	0.957921
2014-07-30	45L-A	U-3		4.18789e+06	2.06626e+06	2.12163e+06	2.11125e+06	0	2	51000	8006	43000	40100	19700	20400	20300	0	0	7924	80	0	0	1.00974	5.00874	2.08141	4.16282	2.04508	2.11775	2.10736	0	0.491272	0.506234	0	0.997506
15:59:00			s.d.	26505.1	19033.8	10681	10705.7	0	2	51900	8024	43800	40700	20100	20600	20500	0	0	7946	75	3	0	1.01009	5.07228	2.10782	4.21563	2.08192	2.13371	2.12335	0	0.493857	0.503686	0	0.997543
20			cv	0.00632897	0.00921168	0.00503435	0.00507079	#DIV/0!	2	51800	7983	43800	40200	19900	20300	20200	0	0	7910	72	1	0	1.00927	5.0357	2.09261	4.18523	2.07179	2.11344	2.10302	0	0.495025	0.502488	0	0.997512
2014-07-30	45L-B	V-3		4.1388e+06	2.04334e+06	2.0881e+06	2.0881e+06	0	2	46900	7532	39400	36400	18000	18300	18300	0	0	7438	92	1	0	1.01235	4.83271	2.00826	4.01652	1.98619	2.0193	2.0193	0	0.494505	0.502747	0	0.997253
15:59:00			s.d.	134962	61138.4	79946.4	79946.4	0	2	48400	7511	40900	37200	18400	18700	18700	0	0	7426	82	2	0	1.01132	4.95274	2.05814	4.11627	2.03601	2.0692	2.0692	0	0.494624	0.502688	0	0.997312
20			cv	0.0326089	0.0299209	0.0382867	0.0382867	#DIV/0!	2	48500	7334	41200	37800	18600	19200	19200	0	0	7257	72	4	0	1.01077	5.15408	2.14181	4.28361	2.10781	2.1758	2.1758	0	0.492063	0.507937	0	1
2014-07-30	0	W-3		#DIV/0!	#DIV/0!	#DIV/0!	#DIV/0!	#DIV/0!	2														#DIV/0!	#DIV/0!	#DIV/0!	#DIV/0!	#DIV/0!	#DIV/0!	#DIV/0!	#DIV/0!	#DIV/0!	#DIV/0!	#DIV/0!	#DIV/0!
15:59:00			s.d.	#DIV/0!	#DIV/0!	#DIV/0!	#DIV/0!	#DIV/0!	2														#DIV/0!	#DIV/0!	#DIV/0!	#DIV/0!	#DIV/0!	#DIV/0!	#DIV/0!	#DIV/0!	#DIV/0!	#DIV/0!	#DIV/0!	#DIV/0!
20			cv	#DIV/0!	#DIV/0!	#DIV/0!	#DIV/0!	#DIV/0!	2														#DIV/0!	#DIV/0!	#DIV/0!	#DIV/0!	#DIV/0!	#DIV/0!	#DIV/0!	#DIV/0!	#DIV/0!	#DIV/0!	#DIV/0!	#DIV/0!
2014-07-30	0	X-3		#DIV/0!	#DIV/0!	#DIV/0!	#DIV/0!	#DIV/0!	2														#DIV/0!	#DIV/0!	#DIV/0!	#DIV/0!	#DIV/0!	#DIV/0!	#DIV/0!	#DIV/0!	#DIV/0!	#DIV/0!	#DIV/0!	#DIV/0!
15:59:00			s.d.	#DIV/0!	#DIV/0!	#DIV/0!	#DIV/0!	#DIV/0!	2														#DIV/0!	#DIV/0!	#DIV/0!	#DIV/0!	#DIV/0!	#DIV/0!	#DIV/0!	#DIV/0!	#DIV/0!	#DIV/0!	#DIV/0!	#DIV/0!
20			cv	#DIV/0!	#DIV/0!	#DIV/0!	#DIV/0!	#DIV/0!	2														#DIV/0!	#DIV/0!	#DIV/0!	#DIV/0!	#DIV/0!	#DIV/0!	#DIV/0!	#DIV/0!	#DIV/0!	#DIV/0!	#DIV/0!	#DIV/0!
2014-07-30	1335	A-4		3.22924e+06	2.00248e+06	1.22677e+06	1.22169e+06	0	2	44700	8194	36600	33100	20400	12700	12600	0	0	8119	72	2	0	1.00915	4.03954	1.67865	3.35731	2.06916	1.28815	1.27801	0	0.616314	0.380665	0	0.996979
19:47:00			s.d.	80700.1	22577.3	58122.9	50950.8	0	2	43800	8194	35600	32400	19900	12500	12400	0	0	8095	95	4	0	1.01257	3.95411	1.64315	3.28631	2.01844	1.26787	1.25772	0	0.614198	0.382716	0	0.996914
23.8			cv	0.0249904	0.0112747	0.0473789	0.041705	#DIV/0!	2	40900	7991	32900	30500	19100	11400	11400	0	0	7903	85	3	0	1.01139	3.81679	1.58609	3.17218	1.98651	1.18567	1.18567	0	0.62623	0.37377	0	1
2014-07-30	JR30	B-4		2.77943e+06	1.1648e+06	1.62163e+06	1.60418e+06	0	2	36000	7845	28100	26900	11300	15700	15500	0	0	7774	69	2	0	1.00931	3.42894	1.42491	2.84983	1.19714	1.66328	1.64209	0	0.420074	0.576208	0	0.996283
19:47:00			s.d.	65533.6	28767.4	38109.9	37197.6	0	2	35700	8005	27700	26200	11000	15300	15100	0	0	7914	87	2	0	1.01112	3.27295	1.36009	2.72019	1.14206	1.58851	1.56774	0	0.419847	0.576336	0	0.996183
23.8			cv	0.023578	0.0246973	0.023501	0.023188	#DIV/0!	2	35900	7986	27900	26600	11100	15500	15400	0	0	7911	72	3	0	1.00977	3.33083	1.38414	2.76829	1.15519	1.6131	1.60269	0	0.417293	0.578947	0	0.996241
2014-07-30	38RL1	C-4		2.86993e+06	1.20784e+06	1.66212e+06	1.65538e+06	0	2	38600	8186	30400	27900	11700	16300	16200	0	0	8117	68	0	0	1.00818	3.40826	1.41632	2.83264	1.18788	1.65491	1.64476	0	0.419355	0.580645	0	1
19:47:00			s.d.	48018.4	25058.1	13859.6	19692.8	0	2	39100	8244	30900	28300	11900	16400	16300	0	0	8164	77	1	0	1.00934	3.4328	1.42652	2.85304	1.19969	1.65335	1.64327	0	0.420495	0.575972	0	0.996466
23.8			cv	0.0167316	0.0207461	0.00833852	0.0118963	#DIV/0!	2	40100	8271	31800	29100	12300	16700	16700	0	0	8173	90	6	1	1.01257	3.51832	1.46206	2.92411	1.23597	1.6781	1.6781	0	0.42268	0.573883	0	0.996564
2014-07-30	30-1A	D-4		2.99819e+06	1.89819e+06	1.10103e+06	1.09862e+06	0	2	32900	6531	26400	23500	14800	8656	8646	0	0	6472	57	1	1	1.00949	3.59822	1.49526	2.99052	1.88339	1.10153	1.10026	0	0.629787	0.367915	0	0.997702
19:47:00			s.d.	29917	24787.7	13243.8	13365.6	0	2	36400	7074	29300	25800	16400	9482	9457	0	0	7003	69	0	0	1.00947	3.64716	1.5156	3.03119	1.92681	1.11402	1.11109	0	0.635659	0.36655	0	1.00221
23.8			cv	0.00997834	0.0130586	0.0120285	0.0121659	#DIV/0!	2	36100	7101	29000	25400	16100	9292	9266	0	0	7024	75	2	0	1.01113	3.57696	1.48643	2.97285	1.88437	1.08755	1.08451	0	0.633858	0.364803	0	0.998661
2014-07-30	30-1B	E-4		2.50866e+06	1.21168e+06	1.29698e+06	1.29341e+06	0	2	34400	7799	26600	23600	11400	12200	12200	0	0	7727	69	3	0	1.00962	3.02603	1.25748	2.51497	1.21486	1.30011	1.30011	0	0.483051	0.516949	0	1
19:47:00			s.d.	28126	8798.71	19422.9	15050.2	0	2	34200	7776	26500	23700	11400	12300	12200	0	0	7711	61	4	0	1.00887	3.04784	1.26655	2.53309	1.21845	1.31464	1.30396	0	0.481013	0.514768	0	0.995781
23.8			cv	0.0112116	0.00726158	0.0149755	0.011636	#DIV/0!	2	34300	7815	26500	23300	11300	12000	12000	0	0	7749	64	2	0	1.0087	2.98145	1.23896	2.47791	1.20173	1.27618	1.27618	0	0.484979	0.515021	0	1
2014-07-30	30-1C	F-4		2.61179e+06	1.28504e+06	1.32656e+06	1.32324e+06	0	2	37400	7915	29500	25500	12500	13000	13000	0	0	7826	87	2	0	1.0115	3.22173	1.33881	2.67762	1.31256	1.36506	1.36506	0	0.490196	0.509804	0	1
19:47:00			s.d.	72029.2	27556.2	38842.2	43965.1	0	2	39700	8328	31400	25400	12600	12900	12800	0	0	8251	72	5	0	1.00985	3.04995	1.26742	2.53485	1.25744	1.28738	1.2774	0	0.496063	0.503937	0	1
23.8			cv	0.0275785	0.0214439	0.0292803	0.0332254	#DIV/0!	2	36000	7890	28100	24900	12200	12600	12600	0	0	7824	63	1	1	1.00849	3.15589	1.31145	2.6229	1.28511	1.32725	1.32725	0	0.48996	0.506024	0	0.995984
2014-07-30	30-1D	G-4		2.99584e+06	2.03859e+06	955336	953003	0	2	35400	6961	28400	25900	17500	8317	8297	0	0	6900	60	1	0	1.00891	3.72073	1.54617	3.09234	2.08942	0.993011	0.990623	0	0.675676	0.320347	0	0.996023
19:47:00			s.d.	96962.1	63948.4	32702.6	32671.7	0	2	35100	7226	27800	25200	17100	8123	8101	0	0	7148	75	3	0	1.01121	3.48741	1.44921	2.89842	1.96679	0.934281	0.931751	0	0.678571	0.321468	0	1.00004
23.8			cv	0.0323655	0.031369	0.0342315	0.0342829	#DIV/0!	2	35600	7183	28400	25900	17800	8113	8095	0	0	7129	51	2	0	1.00752	3.60574	1.49838	2.99677	2.05955	0.938717	0.936634	0	0.687259	0.312548	0	0.999807
2014-07-30	30-2A	H-4		3.51691e+06	2.08696e+06	1.42996e+06	1.42631e+06	0	2	40800	7086	33700	30700	18200	12500	12500	0	0	7006	78	1	1	1.01171	4.33249	1.80039	3.60078	2.13466	1.46611	1.46611	0	0.592834	0.407166	0	1
19:47:00			s.d.	99295.7	54976.9	44373.9	43160.1	0	2	42700	7601	35100	32400	19200	13200	13100	0	0	7519	76	3	1	1.01092	4.2626	1.77135	3.54269	2.09937	1.44332	1.43238	0	0.592593	0.404321	0	0.996914
23.8			cv	0.0282338	0.0263431	0.0310316	0.0302599	#DIV/0!	2	41400	7586	33900	31100	18500	12600	12600	0	0	7517	68	1	0	1.00923	4.09966	1.70364	3.40727	2.02683	1.38044	1.38044	0	0.594855	0.405145	0	1
2014-07-30	30-2B	I-4		2.54187e+06	1.54802e+06	991207	985419	0	2	34700	7685	27000	23400	14300	9092	9047	0	0	7629	54	2	0	1.00755	3.04489	1.26532	2.53064	1.5465	0.983274	0.978408	0	0.611111	0.386624	0	0.997735
19:47:00			s.d.	38311.1	21204.4	16826.4	16368.6	0	2	35000	7780	27200	23500	14300	9172	9115	0	0	7706	71	1	0	1.00913	3.02057	1.25521	2.51043	1.52762	0.979814	0.973725	0	0.608511	0.387872	0	0.996383
23.8			cv	0.015072	0.0136977	0.0169757	0.0166108	#DIV/0!	2	36300	7782	28500	24200	14700	9462	9402	0	0	7712	67	2	0	1.009	3.10974	1.29227	2.58454	1.56995	1.01053	1.00413	0	0.607438	0.388512	0	0.99595
2014-07-30	30-2C	J-4		3.18517e+06	1.94812e+06	1.24094e+06	1.24094e+06	0	2	37400	7189	30200	27100	16500	10600	10600	0	0	7121	67	1	0	1.0096	3.76965	1.5665	3.133	1.90754	1.22545	1.22545	0	0.608856	0.391144	0	1
19:47:00			s.d.	67145.4	47384.3	18027.7	18027.7	0	2	36200	6856	29400	26900	16500	10400	10400	0	0	6799	54	3	0	1.00875	3.92357	1.63046	3.26092	2.00019	1.26073	1.26073	0	0.613383	0.386617	0	1
23.8			cv	0.0210806	0.0243231	0.0145275	0.0145275	#DIV/0!	2	36800	7124	29700	27100	16600	10600	10600	0	0	7057	62	5	0	1.01011	3.80404	1.58079	3.16158	1.93661	1.23663	1.23663	0	0.612546	0.391144	0	1.00369
2014-07-30	30-2D	K-4		3.32731e+06	1.97528e+06	1.35203e+06	1.34851e+06	0	2	42500	7867	34700	31300	18500	12700	12700	0	0	7777	88	2	0	1.01169	3.97864	1.65335	3.3067	1.95444	1.34169	1.34169	0	0.591054	0.405751	0	0.996805
19:47:00			s.d.	34937.6	31998.2	9099.88	6921.29	0	2	42500	7890	34600	31400	18600	12900	12800	0	0	7825	63	2	0	1.00849	3.97972	1.6538	3.30759	1.95927	1.35885	1.34832	0	0.592357	0.407643	0	1
23.8			cv	0.0105003	0.0161993	0.00673055	0.00513253	#DIV/0!	2	43200	7848	35300	31800	19000	12800	12800	0	0	7768	76	1	0	1.00956	4.05199	1.68383	3.36765	2.01212	1.35553	1.35553	0	0.597484	0.402516	0	1
2014-07-30	38-1A	L-4		2.798e+06	1.54493e+06	1.24919e+06	1.24139e+06	0	2	35900	7151	28700	24100	13300	10700	10700	0	0	7072	75	4	0	1.01161	3.37016	1.40049	2.80098	1.54577	1.24359	1.24359	0	0.551867	0.443983	0	0.995851
19:47:00			s.d.	47660.4	23847.5	24245.4	23826.8	0	2	36000	7105	28900	23500	13000	10500	10400	0	0	7039	63	3	0	1.00971	3.30753	1.37446	2.74892	1.52068	1.22824	1.21655	0	0.553191	0.442553	0	0.995745
23.8			cv	0.0170337	0.0154359	0.0194089	0.0191936	#DIV/0!	2	36400	7101	29300	24300	13400	10900	10800	0	0	7039	60	1	0	1.00859	3.42205	1.42205	2.84411	1.56836	1.27575	1.26405	0	0.55144	0.444444	0	0.995885
2014-07-30	38-1B	M-4		2.83468e+06	2.0146e+06	815465	810674	0	2	34500	6985	27500	23500	16700	6800	6764	0	0	6898	84	3	0	1.01288	3.36435	1.39808	2.79615	1.98705	0.809099	0.804815	0	0.710638	0.28783	0	0.998468
19:47:00			s.d.	124798	80954.3	37850.2	38072.4	0	2	35900	7327	28600	24100	17200	6887	6840	0	0	7249	78	0	0	1.01065	3.2892	1.36685	2.73369	1.95102	0.781201	0.77587	0	0.713693	0.283817	0	0.99751
23.8			cv	0.0440254	0.0401838	0.0464155	0.0469639	#DIV/0!	2	36200	6986	29200	25000	17700	7196	7156	0	0	6916	67	3	0	1.01045	3.57859	1.4871	2.9742	2.10574	0.856094	0.851336	0	0.708	0.28624	0	0.99424
2014-07-30	38-1C	N-4		2.55896e+06	1.27208e+06	1.28713e+06	1.28713e+06	0	2	34400	7402	27000	22200	10900	11200	11200	0	0	7333	61	6	1	1.01013	2.99919	1.24633	2.49266	1.22387	1.25756	1.25756	0	0.490991	0.504505	0	0.995495
19:47:00			s.d.	81578.1	54376.6	38770.5	38770.5	0	2	34000	7248	26800	22100	11000	11100	11100	0	0	7174	70	3	0	1.01035	3.04912	1.26708	2.53416	1.26134	1.27281	1.27281	0	0.497738	0.502262	0	1
23.8			cv	0.0318794	0.0427462	0.0301216	0.0301216	#DIV/0!	2	33600	6931	26700	22100	11100	11100	11100	0	0	6880	49	2	0	1.00765	3.18857	1.32503	2.65006	1.33102	1.33102	1.33102	0	0.502262	0.502262	0	1.00452
2014-07-30	38-1D	O-4		3.33852e+06	1.55239e+06	1.78598e+06	1.7745e+06	0	2	40600	7223	33300	28400	13200	15100	15000	0	0	7149	71	2	0	1.01025	3.93188	1.63392	3.26783	1.51885	1.73747	1.72597	0	0.464789	0.528169	0	0.992958
19:47:00			s.d.	112213	44835.5	68702.3	68389.6	0	2	42400	7526	34900	29700	13900	15900	15800	0	0	7460	64	2	0	1.00904	3.94632	1.63991	3.27983	1.535	1.75587	1.74483	0	0.468013	0.531987	0	1
23.8			cv	0.0336115	0.0288816	0.0384676	0.0385401	#DIV/0!	2	41000	6998	34000	29200	13500	15700	15600	0	0	6941	57	0	0	1.00815	4.17262	1.73396	3.46791	1.60332	1.8646	1.85272	0	0.462329	0.534247	0	0.996575
2014-07-30	38-2A	P-4		2.75197e+06	1.91272e+06	839033	827050	0	2	33200	6973	26300	22200	15400	6781	6697	0	0	6911	58	3	1	1.00961	3.18371	1.32301	2.64602	1.83552	0.808227	0.798215	0	0.693694	0.301667	0	0.99536
19:47:00			s.d.	105241	72821.1	35519.1	32883.8	0	2	33000	6701	26300	22200	15500	6700	6612	0	0	6643	56	2	0	1.00895	3.31294	1.37671	2.75342	1.92243	0.830987	0.820073	0	0.698198	0.297838	0	0.996036
23.8			cv	0.0382419	0.0380721	0.0423334	0.0397604	#DIV/0!	2	38400	7303	31100	25100	17400	7714	7582	0	0	7224	78	1	0	1.01095	3.43694	1.42824	2.85648	1.98019	0.877885	0.862862	0	0.693227	0.302072	0	0.995299
2014-07-30	38-2B	Q-4		3.02645e+06	1.66125e+06	1.3652e+06	1.35332e+06	0	2	37400	6618	30800	24600	13400	11200	11100	0	0	6559	57	2	0	1.00922	3.71714	1.54468	3.08935	1.68282	1.40653	1.39398	0	0.544715	0.45122	0	0.995935
19:47:00			s.d.	102754	53385.7	51564.6	50963.3	0	2	41800	7374	34400	25800	14200	11600	11500	0	0	7281	91	1	0	1.01248	3.49878	1.45394	2.90787	1.60046	1.30742	1.29615	0	0.550388	0.445736	0	0.996124
23.8			cv	0.0339519	0.0321358	0.0377708	0.037658	#DIV/0!	2	42000	7038	35000	26100	14400	11700	11600	0	0	6964	70	3	1	1.01122	3.70844	1.54106	3.08213	1.70048	1.38164	1.36983	0	0.551724	0.444444	0	0.996169
2014-07-30	38-2C	R-4		2.38302e+06	1.33897e+06	1.04946e+06	1.0474e+06	0	2	34200	6738	27500	21200	11900	9362	9343	0	0	6667	68	3	0	1.01098	3.14633	1.30748	2.61495	1.46783	1.15477	1.15243	0	0.561321	0.440708	0	1.00203
19:47:00			s.d.	222006	129257	97470	97470.2	0	2	36200	7766	28400	20300	11300	8993	8969	0	0	7690	73	2	0	1.00979	2.61396	1.08624	2.17249	1.20932	0.962424	0.959855	0	0.55665	0.441823	0	0.998473
23.8			cv	0.0931617	0.0965347	0.0928768	0.0930591	#DIV/0!	2	35500	7320	28200	20800	11800	9082	9071	0	0	7244	71	3	1	1.01079	2.84153	1.18081	2.36163	1.33977	1.03117	1.02992	0	0.567308	0.436106	0	1.00341
2014-07-30	38-2D	S-4		2.81812e+06	1.1828e+06	1.63532e+06	1.63186e+06	0	2	37400	7244	30100	25900	10800	15100	15100	0	0	7172	69	3	0	1.01035	3.57537	1.48577	2.97153	1.23909	1.73244	1.73244	0	0.416988	0.583012	0	1
19:47:00			s.d.	155336	56245.8	99112.6	99090.9	0	2	37400	7746	29600	24800	10500	14300	14300	0	0	7660	82	3	1	1.01175	3.20165	1.33046	2.66093	1.1266	1.53433	1.53433	0	0.423387	0.576613	0	1
23.8			cv	0.0551204	0.047553	0.0606075	0.0607227	#DIV/0!	2	40600	8011	32600	27200	11400	15800	15700	0	0	7926	80	5	0	1.01123	3.39533	1.41095	2.8219	1.18271	1.63919	1.62882	0	0.419118	0.577206	0	0.996324
2014-07-30	1653	T-4		4.25695e+06	2.58546e+06	1.67149e+06	1.54585e+06	0	2	48800	6783	42000	36600	22200	14400	13300	0	0	6695	85	2	1	1.01356	5.39584	2.24227	4.48454	2.72013	1.76441	1.62963	0	0.606557	0.363388	0	0.969945
19:47:00			s.d.	220673	130077	90605.2	80330.7	0	2	48400	7296	41100	35500	21600	13900	12900	0	0	7226	66	1	0	1.00891	4.86568	2.02196	4.04392	2.46053	1.58339	1.46948	0	0.608451	0.36338	0	0.971831
23.8			cv	0.0518383	0.0503109	0.0542064	0.0519653	#DIV/0!	2	49500	7131	42400	36400	22100	14300	13200	0	0	7067	64	0	0	1.00897	5.10447	2.12119	4.24238	2.57573	1.66665	1.53845	0	0.607143	0.362637	0	0.96978
2014-07-30	45L-A	U-4		4.01864e+06	2.40119e+06	1.61757e+06	1.61406e+06	0	2	49600	7890	41700	38300	23000	15400	15300	0	0	7821	67	1	0	1.00862	4.85425	2.01721	4.03442	2.42276	1.62219	1.61166	0	0.600522	0.399478	0	1
19:47:00			s.d.	260860	128862	127968	127922	0	2	46300	7823	38400	35300	21300	14000	14000	0	0	7750	71	1	0	1.0092	4.51234	1.87513	3.75025	2.2629	1.48735	1.48735	0	0.603399	0.396601	0	1
23.8			cv	0.0649125	0.0536658	0.0791111	0.0792548	#DIV/0!	2	53000	8153	44800	41900	24700	17100	17100	0	0	8059	90	4	0	1.01202	5.13921	2.13563	4.27126	2.5179	1.74316	1.74316	0	0.589499	0.408115	0	0.997613
2014-07-30	45L-B	V-4		3.94786e+06	2.45573e+06	1.48849e+06	1.48126e+06	0	2	48800	7409	41400	36800	23000	13800	13700	0	0	7335	70	4	0	1.01053	4.96693	2.06404	4.12807	2.58005	1.54803	1.53681	0	0.625	0.372283	0	0.997283
19:47:00			s.d.	176051	122265	59142.1	53644	0	2	46500	7615	38900	34600	21400	13100	13100	0	0	7549	65	1	0	1.0088	4.54366	1.88814	3.77629	2.33562	1.42975	1.42975	0	0.618497	0.378613	0	0.99711
23.8			cv	0.044594	0.0497875	0.039733	0.0362152	#DIV/0!	2	51000	7933	43100	37600	23400	14200	14100	0	0	7860	66	6	0	1.00971	4.73969	1.96961	3.93921	2.45153	1.48768	1.4772	0	0.62234	0.375	0	0.99734
2014-07-30	0	W-4		#DIV/0!	#DIV/0!	#DIV/0!	#DIV/0!	#DIV/0!	2														#DIV/0!	#DIV/0!	#DIV/0!	#DIV/0!	#DIV/0!	#DIV/0!	#DIV/0!	#DIV/0!	#DIV/0!	#DIV/0!	#DIV/0!	#DIV/0!
19:47:00			s.d.	#DIV/0!	#DIV/0!	#DIV/0!	#DIV/0!	#DIV/0!	2														#DIV/0!	#DIV/0!	#DIV/0!	#DIV/0!	#DIV/0!	#DIV/0!	#DIV/0!	#DIV/0!	#DIV/0!	#DIV/0!	#DIV/0!	#DIV/0!
23.8			cv	#DIV/0!	#DIV/0!	#DIV/0!	#DIV/0!	#DIV/0!	2														#DIV/0!	#DIV/0!	#DIV/0!	#DIV/0!	#DIV/0!	#DIV/0!	#DIV/0!	#DIV/0!	#DIV/0!	#DIV/0!	#DIV/0!	#DIV/0!
2014-07-30	0	X-4		#DIV/0!	#DIV/0!	#DIV/0!	#DIV/0!	#DIV/0!	2														#DIV/0!	#DIV/0!	#DIV/0!	#DIV/0!	#DIV/0!	#DIV/0!	#DIV/0!	#DIV/0!	#DIV/0!	#DIV/0!	#DIV/0!	#DIV/0!
19:47:00			s.d.	#DIV/0!	#DIV/0!	#DIV/0!	#DIV/0!	#DIV/0!	2														#DIV/0!	#DIV/0!	#DIV/0!	#DIV/0!	#DIV/0!	#DIV/0!	#DIV/0!	#DIV/0!	#DIV/0!	#DIV/0!	#DIV/0!	#DIV/0!
23.8			cv	#DIV/0!	#DIV/0!	#DIV/0!	#DIV/0!	#DIV/0!	2														#DIV/0!	#DIV/0!	#DIV/0!	#DIV/0!	#DIV/0!	#DIV/0!	#DIV/0!	#DIV/0!	#DIV/0!	#DIV/0!	#DIV/0!	#DIV/0!

## Sheet: 1 Bioassay
	tester used: WY929
	2x master mix/rxn	10x SD (μL)	15	WY1341 (μL)	0.15	H2O (μL)	59.7	NAT (μL)	0.15
	x	150	2250		22.5		8955		22.5
		make extra for multipipettor (this will need to be mixed in reservoir)
	total volume (mL)	0.15
inoculate WY1341 in 5ml SD+Ade. Grow to exponential phase
	2014-08-01			2014-08-01		concentrate to OD:		2
	14:12:00			14:12:00		fold diff:	11.1732
WY1341	0.179		postwash	0.179		spin down, then
						take out	2.7315	ml
						resuspend, remaining 0.3 ml culture is at OD 2
										start time	sample time						last 2 points omitted
	standard curve:		10x ade =	1.08	mM
	well ID	10x ade added (μL)	[ade] (μM)	2X Ade media	2x MM						OD (Gen5)	subtract the "empty"	cell con. From FACS	mean	minus zero	s.d.	2*s.d.
	unbuffered SD:
	1A		0	75	75						0.039	0		0.039	0	0	0
	1B		1	75	75						0.048	0.009		0.0475	0.0085	0.000707107	0.00141421
	1C		2	75	75						0.059	0.02		0.059	0.02	0	0
	1D		4	75	75						0.084	0.045		0.0845	0.0455	0.000707107	0.00141421
	1E		8	75	75						0.122	0.083		0.1225	0.0835	0.000707107	0.00141421
	1F		10	75	75						0.138	0.099		0.139	0.1	0.00141421	0.00282843
	1G		20	75	75						0.243	0.204		0.2485	0.2095	0.00777817	0.0155563
	1H		25	75	75						0.329	0.29		0.3315	0.2925	0.00353553	0.00707107
	7A		0	75	75						0.039	0
	7B		1	75	75						0.047	0.008
	7C		2	75	75						0.059	0.02
	7D		4	75	75						0.085	0.046
	7E		8	75	75						0.123	0.084
	7F		10	75	75						0.14	0.101						1	2	3	4	5	6	7	8	9	10	11	12		plate 1	1	2	3	4	5	6	7	8	9	10	11	12
	7G		20	75	75						0.254	0.215					B	0	A-0	A-1	A-2	A-3	A-4	0	A-0	A-1	A-2	A-3	A-4		A	0.039	0.055	0.137	0.153	0.163	0.179	0.039	0.059	0.132	0.152	0.161	0.175	600
	7H		25	75	75						0.334	0.295					B	1	B-0	B-1	B-2	B-3	B-4	1	B-0	B-1	B-2	B-3	B-4		B	0.048	0.059	0.159	0.178	0.191	0.21	0.047	0.052	0.16	0.178	0.187	0.207	600
																	C	2	C-0	C-1	C-2	C-3	C-4	2	C-0	C-1	C-2	C-3	C-4		C	0.059	0.059	0.192	0.22	0.238	0.261	0.059	0.061	0.197	0.222	0.231	0.254	600
																	D	4	D-0	D-1	D-2	D-3	D-4	4	D-0	D-1	D-2	D-3	D-4		D	0.084	0.052	0.143	0.164	0.178	0.194	0.085	0.053	0.145	0.158	0.173	0.191	600
																	E	8	E-0	E-1	E-2	E-3	E-4	8	E-0	E-1	E-2	E-3	E-4		E	0.122	0.057	0.171	0.197	0.208	0.226	0.123	0.055	0.17	0.199	0.208	0.221	600
																	F	10	F-0	F-1	F-2	F-3	F-4	10	F-0	F-1	F-2	F-3	F-4		F	0.138	0.051	0.161	0.185	0.2	0.218	0.14	0.052	0.158	0.184	0.202	0.216	600
																	G	20	G-0	G-1	G-2	G-3	G-4	20	G-0	G-1	G-2	G-3	G-4		G	0.243	0.058	0.148	0.171	0.184	0.205	0.254	0.056	0.147	0.172	0.183	0.201	600
												Slope:	0.0110752				H	25	H-0	H-1	H-2	H-3	H-4	25	H-0	H-1	H-2	H-3	H-4		H	0.329	0.055	0.157	0.178	0.193	0.221	0.334	0.056	0.152	0.176	0.19	0.211	600
										start time	sample time
	sample tubes	# samples:	3											#DIV/0!
row	column	sample ID	pump ID	timepoint	fold diluted		super-natant (μL)	water (μL)	2xMM (μL)		OD (Gen5)	subtract the "empty"	cell con. From FACS	[ade] (μM) inferred from OD	[ade] (μM) chemostat	mean	sd	cv
2	A	A-0			2		75	0	75		0.055	0.016		1.44467	2.88934	3.2505	0.510767	0.157135
2	B	B-0			2		75	0	75		0.059	0.02		1.80584	3.61167	2.97963	0.893843	0.299985
2	C	C-0			2		75	0	75		0.059	0.02		1.80584	3.61167	3.79225	0.255384	0.0673435
2	D	D-0			2		75	0	75		0.052	0.013		1.17379	2.34759	2.43788	0.127692	0.0523783
2	E	E-0			2		75	0	75		0.057	0.018		1.62525	3.2505	3.06992	0.255384	0.083189
2	F	F-0			2		75	0	75		0.051	0.012		1.0835	2.167	2.25729	0.127692	0.0565685
2	G	G-0			2		75	0	75		0.058	0.019		1.71554	3.43109	3.2505	0.255384	0.0785674
2	H	H-0			2		75	0	75		0.055	0.016		1.44467	2.88934	2.97963	0.127692	0.042855
8	A	A-0			2		75	0	75		0.059	0.02		1.80584	3.61167
8	B	B-0			2		75	0	75		0.052	0.013		1.17379	2.34759
8	C	C-0			2		75	0	75		0.061	0.022		1.98642	3.97284
8	D	D-0			2		75	0	75		0.053	0.014		1.26408	2.52817
8	E	E-0			2		75	0	75		0.055	0.016		1.44467	2.88934
8	F	F-0			2		75	0	75		0.052	0.013		1.17379	2.34759
8	G	G-0			2		75	0	75		0.056	0.017		1.53496	3.06992
8	H	H-0			2		75	0	75		0.056	0.017		1.53496	3.06992
3	A	A-1			2		75	0	75		0.137	0.098		8.84859	17.6972	17.2457	0.638459	0.0370213
3	B	B-1			2		75	0	75		0.159	0.12		10.835	21.67	21.7603	0.127692	0.00586811
3	C	C-1			2		75	0	75		0.192	0.153		13.8146	27.6293	28.0807	0.638459	0.0227366
3	D	D-1			2		75	0	75		0.143	0.104		9.39034	18.7807	18.9613	0.255384	0.0134687
3	E	E-1			2		75	0	75		0.171	0.132		11.9185	23.837	23.7467	0.127692	0.00537724
3	F	F-1			2		75	0	75		0.161	0.122		11.0156	22.0312	21.7603	0.383076	0.0176043
3	G	G-1			2		75	0	75		0.148	0.109		9.8418	19.6836	19.5933	0.127692	0.00651711
3	H	H-1			2		75	0	75		0.157	0.118		10.6544	21.3089	20.8574	0.638459	0.0306107
9	A	A-1			2		75	0	75		0.132	0.093		8.39713	16.7943
9	B	B-1			2		75	0	75		0.16	0.121		10.9253	21.8506
9	C	C-1			2		75	0	75		0.197	0.158		14.2661	28.5322
9	D	D-1			2		75	0	75		0.145	0.106		9.57093	19.1419
9	E	E-1			2		75	0	75		0.17	0.131		11.8282	23.6564
9	F	F-1			2		75	0	75		0.158	0.119		10.7447	21.4894
9	G	G-1			2		75	0	75		0.147	0.108		9.75151	19.503
9	H	H-1			2		75	0	75		0.152	0.113		10.203	20.4059
4	A	A-2			2		75	0	75		0.153	0.114		10.2933	20.5865	20.4962	0.127692	0.00623002
4	B	B-2			2		75	0	75		0.178	0.139		12.5506	25.1011	25.1011	0	0
4	C	C-2			2		75	0	75		0.22	0.181		16.3428	32.6856	32.8662	0.255384	0.0077704
4	D	D-2			2		75	0	75		0.164	0.125		11.2865	22.5729	22.0312	0.766151	0.0347757
4	E	E-2			2		75	0	75		0.197	0.158		14.2661	28.5322	28.7128	0.255384	0.00889442
4	F	F-2			2		75	0	75		0.185	0.146		13.1826	26.3652	26.2749	0.127692	0.00485984
4	G	G-2			2		75	0	75		0.171	0.132		11.9185	23.837	23.9273	0.127692	0.00533665
4	H	H-2			2		75	0	75		0.178	0.139		12.5506	25.1011	24.9205	0.255384	0.0102479
10	A	A-2			2		75	0	75		0.152	0.113		10.203	20.4059
10	B	B-2			2		75	0	75		0.178	0.139		12.5506	25.1011
10	C	C-2			2		75	0	75		0.222	0.183		16.5234	33.0468
10	D	D-2			2		75	0	75		0.158	0.119		10.7447	21.4894
10	E	E-2			2		75	0	75		0.199	0.16		14.4467	28.8934
10	F	F-2			2		75	0	75		0.184	0.145		13.0923	26.1846
10	G	G-2			2		75	0	75		0.172	0.133		12.0088	24.0176
10	H	H-2			2		75	0	75		0.176	0.137		12.37	24.7399
5	A	A-3			2		75	0	75		0.163	0.124		11.1962	22.3924	22.2118	0.255384	0.0114977
5	B	B-3			2		75	0	75		0.191	0.152		13.7243	27.4487	27.0875	0.510767	0.0188562
5	C	C-3			2		75	0	75		0.238	0.199		17.9681	35.9361	35.3041	0.893843	0.0253184
5	D	D-3			2		75	0	75		0.178	0.139		12.5506	25.1011	24.6497	0.638459	0.0259013
5	E	E-3			2		75	0	75		0.208	0.169		15.2593	30.5186	30.5186	0	0
5	F	F-3			2		75	0	75		0.2	0.161		14.537	29.0739	29.2545	0.255384	0.00872971
5	G	G-3			2		75	0	75		0.184	0.145		13.0923	26.1846	26.0943	0.127692	0.00489347
5	H	H-3			2		75	0	75		0.193	0.154		13.9049	27.8099	27.539	0.383076	0.0139103
11	A	A-3			2		75	0	75		0.161	0.122		11.0156	22.0312
11	B	B-3			2		75	0	75		0.187	0.148		13.3632	26.7264
11	C	C-3			2		75	0	75		0.231	0.192		17.336	34.672
11	D	D-3			2		75	0	75		0.173	0.134		12.0991	24.1982
11	E	E-3			2		75	0	75		0.208	0.169		15.2593	30.5186
11	F	F-3			2		75	0	75		0.202	0.163		14.7176	29.4351
11	G	G-3			2		75	0	75		0.183	0.144		13.002	26.004
11	H	H-3			2		75	0	75		0.19	0.151		13.6341	27.2681
6	A	A-4			2		75	0	75		0.179	0.14		12.6408	25.2817	24.9205	0.510767	0.0204958
6	B	B-4			2		75	0	75		0.21	0.171		15.4399	30.8798	30.6089	0.383076	0.0125152
6	C	C-4			2		75	0	75		0.261	0.222		20.0448	40.0895	39.4575	0.893843	0.0226533
6	D	D-4			2		75	0	75		0.194	0.155		13.9952	27.9904	27.7196	0.383076	0.0138197
6	E	E-4			2		75	0	75		0.226	0.187		16.8846	33.7691	33.3177	0.638459	0.0191628
6	F	F-4			2		75	0	75		0.218	0.179		16.1622	32.3245	32.1439	0.255384	0.00794502
6	G	G-4			2		75	0	75		0.205	0.166		14.9884	29.9769	29.6157	0.510767	0.0172465
6	H	H-4			2		75	0	75		0.221	0.182		16.4331	32.8662	31.9633	1.27692	0.0399495
12	A	A-4			2		75	0	75		0.175	0.136		12.2797	24.5594
12	B	B-4			2		75	0	75		0.207	0.168		15.169	30.338
12	C	C-4			2		75	0	75		0.254	0.215		19.4127	38.8255
12	D	D-4			2		75	0	75		0.191	0.152		13.7243	27.4487
12	E	E-4			2		75	0	75		0.221	0.182		16.4331	32.8662
12	F	F-4			2		75	0	75		0.216	0.177		15.9816	31.9633
12	G	G-4			2		75	0	75		0.201	0.162		14.6273	29.2545
12	H	H-4			2		75	0	75		0.211	0.172		15.5302	31.0604

## Sheet: 2 Bioassay
	tester used: WY929
	2x master mix/rxn	10x SD (μL)	15	WY1341 (μL)	0.15	H2O (μL)	59.7	NAT (μL)	0.15
	x	150	2250		22.5		8955		22.5
		make extra for multipipettor (this will need to be mixed in reservoir)
	total volume (mL)	0.15
inoculate WY1341 in 5ml SD+Ade. Grow to exponential phase
	2014-08-01			2014-08-01		concentrate to OD:		2
	14:12:00			14:12:00		fold diff:	11.1732
WY1341	0.179		postwash	0.179		spin down, then
						take out	2.7315	ml
						resuspend, remaining 0.3 ml culture is at OD 2
										start time	sample time
	standard curve:		10x ade =	1.08	mM
	well ID	10x ade added (μL)	[ade] (μM)	2X Ade media	2x MM						OD (Gen5)	subtract the "empty"	cell con. From FACS	mean	minus zero	s.d.	2*s.d.
	unbuffered SD:
	1A		0	75	75						0.039	0		0.039	0	0	0
	1B		1	75	75						0.048	0.009		0.048	0.009	0	0
	1C		2	75	75						0.059	0.02		0.059	0.02	0	0
	1D		4	75	75						0.082	0.043		0.0825	0.0435	0.000707107	0.00141421
	1E		8	75	75						0.116	0.077		0.115	0.076	0.00141421	0.00282843
	1F		10	75	75						0.142	0.103		0.14	0.101	0.00282843	0.00565685
	1G		20	75	75						0.25	0.211		0.2445	0.2055	0.00777817	0.0155563
	1H		25	75	75						0.337	0.298		0.3385	0.2995	0.00212132	0.00424264
	7A		0	75	75						0.039	0
	7B		1	75	75						0.048	0.009
	7C		2	75	75						0.059	0.02
	7D		4	75	75						0.083	0.044
	7E		8	75	75						0.114	0.075
	7F		10	75	75						0.138	0.099						1	2	3	4	5	6	7	8	9	10	11	12		plate 2	1	2	3	4	5	6	7	8	9	10	11	12
	7G		20	75	75						0.239	0.2					B	0	I-0	I-1	I-2	I-3	I-4	0	I-0	I-1	I-2	I-3	I-4		A	0.039	0.059	0.174	0.192	0.203	0.22	0.039	0.057	0.171	0.191	0.207	0.222	600
	7H		25	75	75						0.34	0.301					B	1	J-0	J-1	J-2	J-3	J-4	1	J-0	J-1	J-2	J-3	J-4		B	0.048	0.058	0.157	0.179	0.188	0.207	0.048	0.057	0.157	0.182	0.188	0.207	600
																	C	2	K-0	K-1	K-2	K-3	K-4	2	K-0	K-1	K-2	K-3	K-4		C	0.059	0.057	0.191	0.215	0.233	0.254	0.059	0.06	0.192	0.216	0.229	0.248	600
																	D	4	L-0	L-1	L-2	L-3	L-4	4	L-0	L-1	L-2	L-3	L-4		D	0.082	0.059	0.127	0.146	0.157	0.171	0.083	0.055	0.132	0.145	0.157	0.175	600
																	E	8	M-0	M-1	M-2	M-3	M-4	8	M-0	M-1	M-2	M-3	M-4		E	0.116	0.055	0.136	0.153	0.163	0.175	0.114	0.059	0.139	0.153	0.163	0.173	600
																	F	10	N-0	N-1	N-2	N-3	N-4	10	N-0	N-1	N-2	N-3	N-4		F	0.142	0.056	0.166	0.186	0.2	0.219	0.138	0.057	0.164	0.187	0.2	0.211	600
																	G	20	O-0	O-1	O-2	O-3	O-4	20	O-0	O-1	O-2	O-3	O-4		G	0.25	0.055	0.183	0.207	0.23	0.255	0.239	0.054	0.18	0.205	0.229	0.243	600
												Slope:	0.0111062				H	25	P-0	P-1	P-2	P-3	P-4	25	P-0	P-1	P-2	P-3	P-4		H	0.337	0.053	0.131	0.149	0.155	0.167	0.34	0.052	0.13	0.144	0.154	0.164	600
										start time	sample time
	sample tubes	# samples:	3											#DIV/0!
row	column	sample ID	pump ID	timepoint	fold diluted		super-natant (μL)	water (μL)	2xMM (μL)		OD (Gen5)	subtract the "empty"	cell con. From FACS	[ade] (μM) inferred from OD	[ade] (μM) chemostat	mean	sd	cv
2	A	I-0			2		75	0	75		0.059	0.02		1.8008	3.60159	3.42151	0.254671	0.0744323
2	B	J-0			2		75	0	75		0.058	0.019		1.71076	3.42151	3.33147	0.127336	0.038222
2	C	K-0			2		75	0	75		0.057	0.018		1.62072	3.24143	3.51155	0.382007	0.108786
2	D	L-0			2		75	0	75		0.059	0.02		1.8008	3.60159	3.24143	0.509342	0.157135
2	E	M-0			2		75	0	75		0.055	0.016		1.44064	2.88127	3.24143	0.509342	0.157135
2	F	N-0			2		75	0	75		0.056	0.017		1.53068	3.06135	3.15139	0.127336	0.0404061
2	G	O-0			2		75	0	75		0.055	0.016		1.44064	2.88127	2.79123	0.127336	0.0456198
2	H	P-0			2		75	0	75		0.053	0.014		1.26056	2.52111	2.43107	0.127336	0.0523783
8	A	I-0			2		75	0	75		0.057	0.018		1.62072	3.24143
8	B	J-0			2		75	0	75		0.057	0.018		1.62072	3.24143
8	C	K-0			2		75	0	75		0.06	0.021		1.89084	3.78167
8	D	L-0			2		75	0	75		0.055	0.016		1.44064	2.88127
8	E	M-0			2		75	0	75		0.059	0.02		1.8008	3.60159
8	F	N-0			2		75	0	75		0.057	0.018		1.62072	3.24143
8	G	O-0			2		75	0	75		0.054	0.015		1.3506	2.70119
8	H	P-0			2		75	0	75		0.052	0.013		1.17052	2.34104
3	A	I-1			2		75	0	75		0.174	0.135		12.1554	24.3107	24.0406	0.382007	0.01589
3	B	J-1			2		75	0	75		0.157	0.118		10.6247	21.2494	21.2494	0	0
3	C	K-1			2		75	0	75		0.191	0.152		13.6861	27.3721	27.4621	0.127336	0.00463677
3	D	L-1			2		75	0	75		0.127	0.088		7.9235	15.847	16.2972	0.636678	0.0390667
3	E	M-1			2		75	0	75		0.136	0.097		8.73386	17.4677	17.7378	0.382007	0.0215362
3	F	N-1			2		75	0	75		0.166	0.127		11.4351	22.8701	22.69	0.254671	0.0112239
3	G	O-1			2		75	0	75		0.183	0.144		12.9657	25.9315	25.6613	0.382007	0.0148865
3	H	P-1			2		75	0	75		0.131	0.092		8.28366	16.5673	16.4773	0.127336	0.00772794
9	A	I-1			2		75	0	75		0.171	0.132		11.8853	23.7705
9	B	J-1			2		75	0	75		0.157	0.118		10.6247	21.2494
9	C	K-1			2		75	0	75		0.192	0.153		13.7761	27.5522
9	D	L-1			2		75	0	75		0.132	0.093		8.3737	16.7474
9	E	M-1			2		75	0	75		0.139	0.1		9.00398	18.008
9	F	N-1			2		75	0	75		0.164	0.125		11.255	22.51
9	G	O-1			2		75	0	75		0.18	0.141		12.6956	25.3912
9	H	P-1			2		75	0	75		0.13	0.091		8.19362	16.3872
4	A	I-2			2		75	0	75		0.192	0.153		13.7761	27.5522	27.4621	0.127336	0.00463677
4	B	J-2			2		75	0	75		0.179	0.14		12.6056	25.2111	25.4813	0.382007	0.0149917
4	C	K-2			2		75	0	75		0.215	0.176		15.847	31.694	31.7841	0.127336	0.00400627
4	D	L-2			2		75	0	75		0.146	0.107		9.63426	19.2685	19.1785	0.127336	0.0066395
4	E	M-2			2		75	0	75		0.153	0.114		10.2645	20.5291	20.5291	0	0
4	F	N-2			2		75	0	75		0.186	0.147		13.2359	26.4717	26.5617	0.127336	0.00479394
4	G	O-2			2		75	0	75		0.207	0.168		15.1267	30.2534	30.0733	0.254671	0.00846834
4	H	P-2			2		75	0	75		0.149	0.11		9.90438	19.8088	19.3586	0.636678	0.0328887
10	A	I-2			2		75	0	75		0.191	0.152		13.6861	27.3721
10	B	J-2			2		75	0	75		0.182	0.143		12.8757	25.7514
10	C	K-2			2		75	0	75		0.216	0.177		15.937	31.8741
10	D	L-2			2		75	0	75		0.145	0.106		9.54422	19.0884
10	E	M-2			2		75	0	75		0.153	0.114		10.2645	20.5291
10	F	N-2			2		75	0	75		0.187	0.148		13.3259	26.6518
10	G	O-2			2		75	0	75		0.205	0.166		14.9466	29.8932
10	H	P-2			2		75	0	75		0.144	0.105		9.45418	18.9084
5	A	I-3			2		75	0	75		0.203	0.164		14.7665	29.5331	29.8932	0.509342	0.0170387
5	B	J-3			2		75	0	75		0.188	0.149		13.4159	26.8319	26.8319	0	0
5	C	K-3			2		75	0	75		0.233	0.194		17.4677	34.9354	34.5753	0.509342	0.0147314
5	D	L-3			2		75	0	75		0.157	0.118		10.6247	21.2494	21.2494	0	0
5	E	M-3			2		75	0	75		0.163	0.124		11.1649	22.3299	22.3299	0	0
5	F	N-3			2		75	0	75		0.2	0.161		14.4964	28.9928	28.9928	0	0
5	G	O-3			2		75	0	75		0.23	0.191		17.1976	34.3952	34.3052	0.127336	0.00371185
5	H	P-3			2		75	0	75		0.155	0.116		10.4446	20.8892	20.7992	0.127336	0.00612214
11	A	I-3			2		75	0	75		0.207	0.168		15.1267	30.2534
11	B	J-3			2		75	0	75		0.188	0.149		13.4159	26.8319
11	C	K-3			2		75	0	75		0.229	0.19		17.1076	34.2151
11	D	L-3			2		75	0	75		0.157	0.118		10.6247	21.2494
11	E	M-3			2		75	0	75		0.163	0.124		11.1649	22.3299
11	F	N-3			2		75	0	75		0.2	0.161		14.4964	28.9928
11	G	O-3			2		75	0	75		0.229	0.19		17.1076	34.2151
11	H	P-3			2		75	0	75		0.154	0.115		10.3546	20.7092
6	A	I-4			2		75	0	75		0.22	0.181		16.2972	32.5944	32.7745	0.254671	0.0077704
6	B	J-4			2		75	0	75		0.207	0.168		15.1267	30.2534	30.2534	0	0
6	C	K-4			2		75	0	75		0.254	0.215		19.3586	38.7171	38.1769	0.764013	0.0200125
6	D	L-4			2		75	0	75		0.171	0.132		11.8853	23.7705	24.1307	0.509342	0.0211077
6	E	M-4			2		75	0	75		0.175	0.136		12.2454	24.4908	24.3107	0.254671	0.0104757
6	F	N-4			2		75	0	75		0.219	0.18		16.2072	32.4143	31.694	1.01868	0.0321412
6	G	O-4			2		75	0	75		0.255	0.216		19.4486	38.8972	37.8167	1.52803	0.0404061
6	H	P-4			2		75	0	75		0.167	0.128		11.5251	23.0502	22.7801	0.382007	0.0167693
12	A	I-4			2		75	0	75		0.222	0.183		16.4773	32.9546
12	B	J-4			2		75	0	75		0.207	0.168		15.1267	30.2534
12	C	K-4			2		75	0	75		0.248	0.209		18.8183	37.6366
12	D	L-4			2		75	0	75		0.175	0.136		12.2454	24.4908
12	E	M-4			2		75	0	75		0.173	0.134		12.0653	24.1307
12	F	N-4			2		75	0	75		0.211	0.172		15.4868	30.9737
12	G	O-4			2		75	0	75		0.243	0.204		18.3681	36.7362
12	H	P-4			2		75	0	75		0.164	0.125		11.255	22.51

## Sheet: 3 Bioassay
	tester used: WY929
	2x master mix/rxn	10x SD (μL)	15	WY1341 (μL)	0.15	H2O (μL)	59.7	NAT (μL)	0.15
	x	150	2250		22.5		8955		22.5
		make extra for multipipettor (this will need to be mixed in reservoir)
	total volume (mL)	0.15
inoculate WY1341 in 5ml SD+Ade. Grow to exponential phase
	2014-08-01			2014-08-01		concentrate to OD:		2
	14:12:00			14:12:00		fold diff:	11.1732
WY1341	0.179		postwash	0.179		spin down, then
						take out	2.7315	ml
						resuspend, remaining 0.3 ml culture is at OD 2
										start time	sample time
	standard curve:		10x ade =	1.08	mM
	well ID	10x ade added (μL)	[ade] (μM)	2X Ade media	2x MM						OD (Gen5)	subtract the "empty"	cell con. From FACS	mean	minus zero	s.d.	2*s.d.
	unbuffered SD:
	1A		0	75	75						0.039	0		0.039	0	0	0
	1B		1	75	75						0.047	0.008		0.0475	0.0085	0.000707107	0.00141421
	1C		2	75	75						0.055	0.016		0.0565	0.0175	0.00212132	0.00424264
	1D		4	75	75						0.084	0.045		0.0835	0.0445	0.000707107	0.00141421
	1E		8	75	75						0.121	0.082		0.1205	0.0815	0.000707107	0.00141421
	1F		10	75	75						0.138	0.099		0.14	0.101	0.00282843	0.00565685
	1G		20	75	75						0.246	0.207		0.2475	0.2085	0.00212132	0.00424264
	1H		25	75	75						0.31	0.271		0.318	0.279	0.0113137	0.0226274
	7A		0	75	75						0.039	0
	7B		1	75	75						0.048	0.009
	7C		2	75	75						0.058	0.019
	7D		4	75	75						0.083	0.044
	7E		8	75	75						0.12	0.081
	7F		10	75	75						0.142	0.103						1	2	3	4	5	6	7	8	9	10	11	12		plate 3	1	2	3	4	5	6	7	8	9	10	11	12
	7G		20	75	75						0.249	0.21					B	0	Q-0	Q-1	Q-2	Q-3	Q-4	0	Q-0	Q-1	Q-2	Q-3	Q-4		A	0.039	0.054	0.131	0.145	0.157	0.175	0.039	0.052	0.128	0.145	0.155	0.174	600
	7H		25	75	75						0.326	0.287					B	1	R-0	R-1	R-2	R-3	R-4	1	R-0	R-1	R-2	R-3	R-4		B	0.047	0.057	0.153	0.174	0.188	0.202	0.048	0.053	0.153	0.178	0.191	0.22	600
																	C	2	S-0	S-1	S-2	S-3	S-4	2	S-0	S-1	S-2	S-3	S-4		C	0.055	0.058	0.178	0.205	0.226	0.251	0.058	0.058	0.185	0.205	0.22	0.262	600
																	D	4	T-0	T-1	T-2	T-3	T-4	4	T-0	T-1	T-2	T-3	T-4		D	0.084						0.083						600
																	E	8	U-0	U-1	U-2	U-3	U-4	8	U-0	U-1	U-2	U-3	U-4		E	0.121						0.12						600
																	F	10	V-0	V-1	V-2	V-3	V-4	10	V-0	V-1	V-2	V-3	V-4		F	0.138						0.142						600
																	G	20	W-0	W-1	W-2	W-3	W-4	20	W-0	W-1	W-2	W-3	W-4		G	0.246						0.249						600
												Slope:	0.0107674				H	25	X-0	X-1	X-2	X-3	X-4	25	X-0	X-1	X-2	X-3	X-4		H	0.31						0.326						600
										start time	sample time
	sample tubes	# samples:	3											#DIV/0!
row	column	sample ID	pump ID	timepoint	fold diluted		super-natant (μL)	water (μL)	2xMM (μL)		OD (Gen5)	subtract the "empty"	cell con. From FACS	[ade] (μM) inferred from OD	[ade] (μM) chemostat	mean	sd	cv
2	A	Q-0			2		75	0	75		0.054	0.015		1.3931	2.7862	2.60045	0.262685	0.101015
2	B	R-0			2		75	0	75		0.057	0.018		1.67172	3.34344	2.97195	0.525371	0.176777
2	C	S-0			2		75	0	75		0.058	0.019		1.76459	3.52919	3.52919	0	0
2	D	T-0			2		75	0	75			-0.039		-3.62206	-7.24412	-7.24412	0	0
2	E	U-0			2		75	0	75			-0.039		-3.62206	-7.24412	-7.24412	0	0
2	F	V-0			2		75	0	75			-0.039		-3.62206	-7.24412	-7.24412	0	0
2	G	W-0			2		75	0	75			-0.039		-3.62206	-7.24412	-7.24412	0	0
2	H	X-0			2		75	0	75			-0.039		-3.62206	-7.24412	-7.24412	0	0
8	A	Q-0			2		75	0	75		0.052	0.013		1.20735	2.41471
8	B	R-0			2		75	0	75		0.053	0.014		1.30023	2.60045
8	C	S-0			2		75	0	75		0.058	0.019		1.76459	3.52919
8	D	T-0			2		75	0	75			-0.039		-3.62206	-7.24412
8	E	U-0			2		75	0	75			-0.039		-3.62206	-7.24412
8	F	V-0			2		75	0	75			-0.039		-3.62206	-7.24412
8	G	W-0			2		75	0	75			-0.039		-3.62206	-7.24412
8	H	X-0			2		75	0	75			-0.039		-3.62206	-7.24412
3	A	Q-1			2		75	0	75		0.131	0.092		8.54435	17.0887	16.8101	0.394028	0.02344
3	B	R-1			2		75	0	75		0.153	0.114		10.5876	21.1751	21.1751	0	0
3	C	S-1			2		75	0	75		0.178	0.139		12.9094	25.8188	26.4689	0.919399	0.0347351
3	D	T-1			2		75	0	75			-0.039		-3.62206	-7.24412	-7.24412	0	0
3	E	U-1			2		75	0	75			-0.039		-3.62206	-7.24412	-7.24412	0	0
3	F	V-1			2		75	0	75			-0.039		-3.62206	-7.24412	-7.24412	0	0
3	G	W-1			2		75	0	75			-0.039		-3.62206	-7.24412	-7.24412	0	0
3	H	X-1			2		75	0	75			-0.039		-3.62206	-7.24412	-7.24412	0	0
9	A	Q-1			2		75	0	75		0.128	0.089		8.26573	16.5315
9	B	R-1			2		75	0	75		0.153	0.114		10.5876	21.1751
9	C	S-1			2		75	0	75		0.185	0.146		13.5595	27.119
9	D	T-1			2		75	0	75			-0.039		-3.62206	-7.24412
9	E	U-1			2		75	0	75			-0.039		-3.62206	-7.24412
9	F	V-1			2		75	0	75			-0.039		-3.62206	-7.24412
9	G	W-1			2		75	0	75			-0.039		-3.62206	-7.24412
9	H	X-1			2		75	0	75			-0.039		-3.62206	-7.24412
4	A	Q-2			2		75	0	75		0.145	0.106		9.84457	19.6891	19.6891	0	0
4	B	R-2			2		75	0	75		0.174	0.135		12.5379	25.0758	25.4473	0.525371	0.0206455
4	C	S-2			2		75	0	75		0.205	0.166		15.417	30.8339	30.8339	0	0
4	D	T-2			2		75	0	75			-0.039		-3.62206	-7.24412	-7.24412	0	0
4	E	U-2			2		75	0	75			-0.039		-3.62206	-7.24412	-7.24412	0	0
4	F	V-2			2		75	0	75			-0.039		-3.62206	-7.24412	-7.24412	0	0
4	G	W-2			2		75	0	75			-0.039		-3.62206	-7.24412	-7.24412	0	0
4	H	X-2			2		75	0	75			-0.039		-3.62206	-7.24412	-7.24412	0	0
10	A	Q-2			2		75	0	75		0.145	0.106		9.84457	19.6891
10	B	R-2			2		75	0	75		0.178	0.139		12.9094	25.8188
10	C	S-2			2		75	0	75		0.205	0.166		15.417	30.8339
10	D	T-2			2		75	0	75			-0.039		-3.62206	-7.24412
10	E	U-2			2		75	0	75			-0.039		-3.62206	-7.24412
10	F	V-2			2		75	0	75			-0.039		-3.62206	-7.24412
10	G	W-2			2		75	0	75			-0.039		-3.62206	-7.24412
10	H	X-2			2		75	0	75			-0.039		-3.62206	-7.24412
5	A	Q-3			2		75	0	75		0.157	0.118		10.9591	21.9181	21.7324	0.262685	0.0120873
5	B	R-3			2		75	0	75		0.188	0.149		13.8381	27.6762	27.9549	0.394028	0.0140952
5	C	S-3			2		75	0	75		0.226	0.187		17.3673	34.7346	34.1774	0.788056	0.0230578
5	D	T-3			2		75	0	75			-0.039		-3.62206	-7.24412	-7.24412	0	0
5	E	U-3			2		75	0	75			-0.039		-3.62206	-7.24412	-7.24412	0	0
5	F	V-3			2		75	0	75			-0.039		-3.62206	-7.24412	-7.24412	0	0
5	G	W-3			2		75	0	75			-0.039		-3.62206	-7.24412	-7.24412	0	0
5	H	X-3			2		75	0	75			-0.039		-3.62206	-7.24412	-7.24412	0	0
11	A	Q-3			2		75	0	75		0.155	0.116		10.7733	21.5466
11	B	R-3			2		75	0	75		0.191	0.152		14.1167	28.2335
11	C	S-3			2		75	0	75		0.22	0.181		16.8101	33.6201
11	D	T-3			2		75	0	75			-0.039		-3.62206	-7.24412
11	E	U-3			2		75	0	75			-0.039		-3.62206	-7.24412
11	F	V-3			2		75	0	75			-0.039		-3.62206	-7.24412
11	G	W-3			2		75	0	75			-0.039		-3.62206	-7.24412
11	H	X-3			2		75	0	75			-0.039		-3.62206	-7.24412
6	A	Q-4			2		75	0	75		0.175	0.136		12.6308	25.2615	25.1687	0.131343	0.0052185
6	B	R-4			2		75	0	75		0.202	0.163		15.1384	30.2767	31.9484	2.36417	0.0739995
6	C	S-4			2		75	0	75		0.251	0.212		19.6891	39.3783	40.3999	1.44477	0.0357617
6	D	T-4			2		75	0	75			-0.039		-3.62206	-7.24412	-7.24412	0	0
6	E	U-4			2		75	0	75			-0.039		-3.62206	-7.24412	-7.24412	0	0
6	F	V-4			2		75	0	75			-0.039		-3.62206	-7.24412	-7.24412	0	0
6	G	W-4			2		75	0	75			-0.039		-3.62206	-7.24412	-7.24412	0	0
6	H	X-4			2		75	0	75			-0.039		-3.62206	-7.24412	-7.24412	0	0
12	A	Q-4			2		75	0	75		0.174	0.135		12.5379	25.0758
12	B	R-4			2		75	0	75		0.22	0.181		16.8101	33.6201
12	C	S-4			2		75	0	75		0.262	0.223		20.7107	41.4215
12	D	T-4			2		75	0	75			-0.039		-3.62206	-7.24412
12	E	U-4			2		75	0	75			-0.039		-3.62206	-7.24412
12	F	V-4			2		75	0	75			-0.039		-3.62206	-7.24412
12	G	W-4			2		75	0	75			-0.039		-3.62206	-7.24412
12	H	X-4			2		75	0	75			-0.039		-3.62206	-7.24412

## Sheet: plots
						accum.		hyp release	hyp release
	hrs	[total]	[dead]	[Live]	[Live]*∆t	[live]*∆t	[hyp] (μM)	fmole/cell/hr	error
A	0	3.38859e+06	10556.4	3.35735e+06		0	3.2505
1335	14.3333	3.31429e+06	693050	2.61512e+06	4.28027e+07	4.28027e+07	17.2457	0.405407	0.0154901
	17.3333	3.25633e+06	1.05369e+06	2.19533e+06	7.21567e+06	5.00184e+07	20.4962
	20	3.32307e+06	1.48484e+06	1.83066e+06	5.36798e+06	5.53864e+07	22.2118
	23.8	3.22924e+06	2.00248e+06	1.22169e+06	5.79947e+06	6.11858e+07	24.9205
B	0	2.61829e+06	7772.6	2.60725e+06		0	2.97963
JR30	14.3333	2.93342e+06	549070	2.36713e+06	3.56497e+07	3.56497e+07	21.7603	0.574977	0.0186989
	17.3333	3.03347e+06	718781	2.3024e+06	7.0043e+06	4.2654e+07	25.1011
	20	2.7384e+06	940587	1.79261e+06	5.46001e+06	4.8114e+07	27.0875
	23.8	2.77943e+06	1.1648e+06	1.60418e+06	6.45389e+06	5.45679e+07	30.6089
C	0	2.44625e+06	14310.5	2.43112e+06		0	3.79225
38RL1	14.3333	2.92271e+06	261578	2.65434e+06	3.64458e+07	3.64458e+07	28.0807	0.716714	0.0253692
	17.3333	2.81241e+06	432054	2.37805e+06	7.54858e+06	4.39943e+07	32.8662
	20	3.05599e+06	838398	2.21297e+06	6.12136e+06	5.01157e+07	35.3041
	23.8	2.86993e+06	1.20784e+06	1.65538e+06	7.34986e+06	5.74655e+07	39.4575
D	0	2.92395e+06	8330.8	2.91065e+06		0	2.43788
30-1A	14.3333	3.36331e+06	795554	2.55038e+06	3.91374e+07	3.91374e+07	18.9613	0.49401	0.0137399
	17.3333	2.73092e+06	923428	1.79703e+06	6.52112e+06	4.56585e+07	22.0312
	20	2.92435e+06	1.53264e+06	1.39848e+06	4.26069e+06	4.99192e+07	24.6497
	23.8	2.99819e+06	1.89819e+06	1.09862e+06	4.74449e+06	5.46637e+07	27.7196
E	0	2.34548e+06	23902	2.31704e+06		0	3.06992
30-1B	14.3333	2.33875e+06	281874	2.04894e+06	3.12895e+07	3.12895e+07	23.7467	0.703724	0.0306363
	17.3333	2.48767e+06	520054	1.96544e+06	6.02157e+06	3.73111e+07	28.7128
	20	3.99472e+06	1.24977e+06	2.7294e+06	6.25979e+06	4.35709e+07	30.5186
	23.8	2.50866e+06	1.21168e+06	1.29341e+06	7.64335e+06	5.12142e+07	33.3177
F	0	2.4695e+06	43082.9	2.42332e+06		0	0.255384
30-1C	14.3333	2.53796e+06	290994	2.24356e+06	3.3446e+07	3.3446e+07	21.7603	0.643271	0.00635342
	17.3333	2.57023e+06	501628	2.06431e+06	6.46181e+06	3.99078e+07	26.2749
	20	2.78744e+06	912253	1.87328e+06	5.25013e+06	4.51579e+07	29.2545
	23.8	2.61179e+06	1.28504e+06	1.32324e+06	6.07339e+06	5.12313e+07	32.1439
G	0	3.17913e+06	7412.01	3.16791e+06		0	3.2505
30-1D	14.3333	3.33948e+06	1.03678e+06	2.29183e+06	3.91281e+07	3.91281e+07	19.5933	0.528014	0.0187125
	17.3333	3.40948e+06	1.41752e+06	1.8549e+06	6.22011e+06	4.53482e+07	23.9273
	20	3.16117e+06	1.71171e+06	1.44519e+06	4.40012e+06	4.97484e+07	26.0943
	23.8	2.99584e+06	2.03859e+06	953003	4.55656e+06	5.43049e+07	29.6157
H	0	3.47907e+06	5657.45	3.46538e+06		0	0
30-2A	14.3333	3.49309e+06	869994	2.61558e+06	4.35802e+07	4.35802e+07	20.8574	0.490183	0.00455511
	17.3333	3.53192e+06	1.18092e+06	2.34548e+06	7.44159e+06	5.10218e+07	24.9205
	20	3.84697e+06	1.74258e+06	2.10439e+06	5.93316e+06	5.69549e+07	27.539
	23.8	3.51691e+06	2.08696e+06	1.42631e+06	6.70834e+06	6.36633e+07	31.9633
I	0	2.61967e+06	17606.7	2.59572e+06		0	3.42151
30-2B	14.3333	2.61994e+06	508676	2.1097e+06	3.37222e+07	3.37222e+07	24.0406	0.688556	0.0214861
	17.3333	2.45896e+06	714568	1.73225e+06	5.76293e+06	3.94851e+07	27.4621
	20	2.61112e+06	1.12858e+06	1.47589e+06	4.27752e+06	4.37626e+07	29.8932
	23.8	2.54187e+06	1.54802e+06	985419	4.67648e+06	4.84391e+07	32.7745
J	0	2.96443e+06	34070	2.92537e+06		0	3.33147
30-2C	14.3333	3.12084e+06	813623	2.29953e+06	3.74451e+07	3.74451e+07	21.2494	0.561406	0.0189511
	17.3333	2.96495e+06	1.05786e+06	1.89928e+06	6.2982e+06	4.37433e+07	25.4813
	20	3.51454e+06	1.6557e+06	1.85501e+06	5.00571e+06	4.8749e+07	26.8319
	23.8	3.18517e+06	1.94812e+06	1.24094e+06	5.8823e+06	5.46313e+07	30.2534
K	0	2.84369e+06	29339	2.80949e+06		0	3.51155
30-2D	14.3333	2.71815e+06	473257	2.24194e+06	3.62019e+07	3.62019e+07	27.4621	0.721733	0.0222414
	17.3333	2.91436e+06	760489	2.14629e+06	6.58234e+06	4.27842e+07	31.7841
	20	3.47576e+06	1.44749e+06	2.01487e+06	5.54821e+06	4.83324e+07	34.5753
	23.8	3.32731e+06	1.97528e+06	1.34851e+06	6.39043e+06	5.47229e+07	38.1769
L	0	2.63084e+06	14626.4	2.6134e+06		0	3.24143
38-1A	14.3333	2.55157e+06	670757	1.8739e+06	3.2159e+07	3.2159e+07	16.2972	0.508471	0.0202062
	17.3333	2.49882e+06	823145	1.65964e+06	5.30031e+06	3.74593e+07	19.1785
	20	2.92157e+06	1.23019e+06	1.68418e+06	4.45842e+06	4.19177e+07	21.2494
	23.8	2.798e+06	1.54493e+06	1.24139e+06	5.55858e+06	4.74763e+07	24.1307
M	0	2.8882e+06	26985.4	2.85735e+06		0	3.24143
38-1B	14.3333	2.86771e+06	990728	1.86648e+06	3.38541e+07	3.38541e+07	17.7378	0.523588	0.0198762
	17.3333	2.95417e+06	1.38336e+06	1.56794e+06	5.15163e+06	3.90057e+07	20.5291
	20	2.85909e+06	1.63595e+06	1.21275e+06	3.70758e+06	4.27133e+07	22.3299
	23.8	2.83468e+06	2.0146e+06	810674	3.84451e+06	4.65578e+07	24.3107
N	0	2.2281e+06	22475.4	2.20347e+06		0	0
38-1C	14.3333	2.16484e+06	282360	1.87181e+06	2.92062e+07	2.92062e+07	22.69	0.732432	0.0162345
	17.3333	2.25892e+06	476370	1.77435e+06	5.46924e+06	3.46754e+07	26.5617
	20	2.80978e+06	908545	1.89856e+06	4.89721e+06	3.95726e+07	28.9928
	23.8	2.55896e+06	1.27208e+06	1.28713e+06	6.05281e+06	4.56254e+07	31.694
O	0	2.95167e+06	5012.69	2.94493e+06		0	2.79123
38-1D	14.3333	3.17921e+06	248432	2.91537e+06	4.19988e+07	4.19988e+07	25.6613	0.599027	0.0138172
	17.3333	2.85975e+06	394953	2.45562e+06	8.05648e+06	5.00553e+07	30.0733
	20	3.18263e+06	777225	2.39528e+06	6.46786e+06	5.65232e+07	34.3052
	23.8	3.33852e+06	1.55239e+06	1.7745e+06	7.92259e+06	6.44458e+07	37.8167
P	0	2.43011e+06	12188.8	2.41433e+06		0	2.43107
38-2A	14.3333	2.67946e+06	850649	1.81667e+06	3.03222e+07	3.03222e+07	16.4773	0.540342	0.0166235
	17.3333	2.77927e+06	1.2697e+06	1.50374e+06	4.98062e+06	3.53028e+07	19.3586
	20	2.60288e+06	1.49771e+06	1.10532e+06	3.47875e+06	3.87815e+07	20.7992
	23.8	2.75197e+06	1.91272e+06	827050	3.6715e+06	4.2453e+07	22.7801
Q	0	2.79767e+06	20494.4	2.77e+06		0	2.60045
38-2B	14.3333	3.11412e+06	771677	2.31271e+06	3.64261e+07	3.64261e+07	16.8101	0.465942	0.014741
	17.3333	2.70454e+06	902428	1.79114e+06	6.15578e+06	4.25819e+07	19.6891
	20	2.9372e+06	1.24183e+06	1.68818e+06	4.6391e+06	4.7221e+07	21.7324
	23.8	3.02645e+06	1.66125e+06	1.35332e+06	5.77885e+06	5.29998e+07	25.1687
R	0	2.18481e+06	12555.7	2.16774e+06		0	2.97195
38-2C	14.3333	2.48045e+06	371295	2.09497e+06	3.05494e+07	3.05494e+07	21.1751	0.696808	0.0194418
	17.3333	2.25831e+06	580170	1.67649e+06	5.65719e+06	3.62066e+07	25.4473
	20	2.64031e+06	1.04382e+06	1.59521e+06	4.36226e+06	4.05689e+07	27.9549
	23.8	2.38302e+06	1.33897e+06	1.0474e+06	5.02095e+06	4.55898e+07	31.9484
S	0	2.35522e+06	45497.1	2.30496e+06		0	3.52919
38-2D	14.3333	2.45315e+06	249193	2.19995e+06	3.22852e+07	3.22852e+07	26.4689	0.781738	0.0228043
	17.3333	2.47776e+06	379195	2.09245e+06	6.43861e+06	3.87238e+07	30.8339
	20	3.21779e+06	814869	2.39065e+06	5.97747e+06	4.47013e+07	34.1774
	23.8	2.81812e+06	1.1828e+06	1.63186e+06	7.64277e+06	5.2344e+07	40.3999
