# Supplementary material for: Disentangling strictly self-serving mutations from win-win mutations in a mutualistic microbial community
Source: eLife. 2019 Jun 4;8:e44812. doi: 10.7554/eLife.44812 (PMC6548503; doi:10.7554/eLife.44812)
Supplement: Figure 4—source data 1. [file elife-44812-fig4-data1.xlsx]

## Sheet: ReleaseRate
Starvation release rate	Strain	Genotype	release rate (fmole/cell/hr)	fitting error				ave	2std	n	2sem
2015-11-09	1335	anc	0.219907	0.00760854		Anc	0.219907	0.221985	0.0294866	5	0.0131868
2015-11-09	1335	anc	0.245395	0.00924129			0.245395
2015-11-09	2348	disomy	0.296331	0.00541387			0.212676
2015-11-09	2261	disomy	0.346539	0.0112156			0.207081
2015-11-09	2350	Whi3 K/o	0.248957	0.00828909			0.224865
2015-11-09	2351	Whi3 K/o	0.272295	0.0103821		Disomy	0.296331	0.303902	0.0510477	5	0.0228292
2015-11-09	2357	Whi3 K/i	0.300485	0.0122428			0.346539
2015-11-09	2358	Whi3 K/i	0.276224	0.0151898			0.294269
2015-12-09	1335	anc	0.212676	0.00283453			0.278648
2015-12-09	1335	anc	0.207081	0.00380144			0.303723
2015-12-09	2348	disomy	0.294269	0.00573298		Whi3 K/o	0.248957	0.227766	0.0436288	8	0.0154251
2015-12-09	2348	disomy	0.278648	0.00430208			0.272295
2015-12-09	2350	Whi3 K/o	0.209835	0.00523984			0.209835
2015-12-09	2351	Whi3 K/o	0.223186	0.00611596			0.223186
2015-12-09	2352	Whi3 K/o	0.217418	0.00580623			0.217418
2015-12-09	2357	Whi3 K/i	0.293637	0.00859551			0.209835
2015-12-09	2358	Whi3 K/i	0.300918	0.00294623			0.223186
2015-12-09	2359	Whi3 K/i	0.275762	0.00294623			0.217418
2015-12-30	1335	anc	0.224865	0.0109563		Whi3 K/i	0.300485	0.277041	0.0405889	8	0.0143503
2015-12-30	2348	disomy	0.303723	0.0105409			0.276224
2015-12-30	2350	Whi3 K/o	0.209835	0.0103595			0.293637
2015-12-30	2351	Whi3 K/o	0.223186	0.0129723			0.300918
2015-12-30	2352	Whi3 K/o	0.217418	0.0131067			0.275762
2015-12-30	2357	Whi3 K/i	0.264858	0.00725984			0.264858
2015-12-30	2358	Whi3 K/i	0.259472	0.0114642			0.259472
2015-12-30	2359	Whi3 K/i	0.244971	0.00669848			0.244971

## Sheet: Consumption
Batch culture consumption	strain	genotype	consumption (fmole/cell)	fitting error	ave	2std	n	2SEM
2016-01-26	1335	anc	3.43559	0.189246	3.43468	0.694863	5	0.310752
2016-01-26	1335	anc	3.66081	0.184869
2016-01-26	1335	anc	3.67645	0.137594
2015-12-29	1335	anc	3.56314	0.162848
11/24/15 (grew for extra ~4 hr)	1335	anc	2.8374	0.106603
2016-01-26	2348	disomy	5.29512	0.425515	4.99565	0.44137	5	0.197387
2016-01-26	2348	disomy	5.06184	0.141931
2016-01-26	2348	disomy	5.02451	0.124091
2015-12-29	2348	disomy	4.90348	0.0720735
11/24/15 (grew for extra ~4 hr)	2348	disomy	4.6933	0.248916
2016-01-26	2357	Whi3 k/i	3.90025	0.168587	3.83235	0.463554	9	0.154518
2016-01-26	2358	Whi3 k/i	4.15599	0.153302
2016-01-26	2359	Whi3 k/i	4.1342	0.131208
2015-12-29	2357	Whi3 K/i	3.90388	0.143247
2015-12-29	2358	Whi3 K/i	3.87459	0.228009
2015-12-29	2359	Whi3 K/i	3.73484	0.119044
11/24/15 (grew for extra ~4 hr)	2357	Whi3 k/i	3.45204	0.172541
11/24/15 (grew for extra ~4 hr)	2358	Whi3 k/i	3.75135	0.234121
11/24/15 (grew for extra ~4 hr)	2359	Whi3 k/i	3.58397	0.121033
2016-01-26	2350	Whi3 k/o	4.22958	0.164157	4.05964	0.591947	9	0.197316
2016-01-26	2351	Whi3 k/o	4.48713	0.15365
2016-01-26	2352	Whi3 k/o	4.38925	0.0716393
2015-12-29	2350	Whi3 k/o	4.12973	0.0903417
2015-12-29	2351	Whi3 k/o	3.82687	0.178288
2015-12-29	2352	Whi3 k/o	4.16003	0.0511099
11/24/15 (grew for extra ~4 hr)	2350	Whi3 k/o	3.79334	0.123703
11/24/15 (grew for extra ~4 hr)	2351	Whi3 k/o	3.58525	0.0930621
11/24/15 (grew for extra ~4 hr)	2352	Whi3 k/o	3.93556	0.0974804

## Sheet: ExchangeRatio
	release rate (fmole/cell/hr)	2std release rate	Consumption (fmole/cell)	2std consumption	Exchange Ratio (/hr)	2std Exchange ratio from analytical expression*
Anc	0.221985	0.0294866	3.43468	0.694863	0.0646304	0.0156417
Disomy	0.303902	0.0510477	4.99565	0.44137	0.0608333	0.0115457
Whi3 K/o	0.227766	0.0436288	4.05964	0.591947	0.0561051	0.0135064
Whi3 K/i	0.277041	0.0405889	3.83235	0.463554	0.0722902	0.0137343
* These values are very similar to values from parametric bootstrap simulations

## Sheet: CellSize
Date	strain	genotype	mean cell size (fl)	ave	2std	n	2SEM
1/21/2016 (OD~0.3)	1335	anc	60.4474	62.4955	5.03007	8	1.7784
1/21/2016 (OD~0.3)	1335	anc	59.2414
1/21/2016 (OD~0.3)	1335	anc	63.449
1/20/2016 (OD~0.2)	1335	anc	64.8549
1/20/2016 (OD~0.2)	1335	anc	64.8915
1/20/2016 (OD~0.2)	1335	anc	65.4402
1/14/2016 (OD ~0.2)	1335	anc	62.0426
1/14/2016 (OD ~0.3)	1335	anc	59.5971
1/21/2016 (OD~0.3)	2348	disomy	73.7059	73.6864	5.08217	8	1.79682
1/21/2016 (OD~0.3)	2348	disomy	76.11
1/21/2016 (OD~0.3)	2348	disomy	73.129
1/20/2016 (OD~0.2)	2348	disomy	76.2458
1/20/2016 (OD~0.2)	2348	disomy	74.2321
1/20/2016 (OD~0.2)	2348	disomy	75.2531
1/14/2016 (OD ~0.2)	2348	disomy	72.4338
1/14/2016 (OD ~0.3)	2348	disomy	68.3814
1/21/2016 (OD~0.3)	2350	whi3 k/o	62.9977	62.2792	5.6775	11	1.71183
1/21/2016 (OD~0.3)	2351	whi3 k/o	63.2175
1/20/2016 (OD~0.2)	2350	whi3 k/o	65.3426
1/20/2016 (OD~0.2)	2351	whi3 k/o	66.0821
1/20/2016 (OD~0.2)	2352	whi3 k/o	64.4367
1/14/2016 (OD ~0.2)	2350	whi3 k/o	61.1027
1/14/2016 (OD ~0.2)	2351	whi3 k/o	60.7203
1/14/2016 (OD ~0.2)	2352	whi3 k/o	64.5419
1/14/2016 (OD ~0.3)	2350	whi3 k/o	57.0338
1/14/2016 (OD ~0.3)	2351	whi3 k/o	58.8166
1/14/2016 (OD ~0.3)	2352	whi3 k/o	60.7795
1/21/2016 (OD~0.3)	2357	whi3 k/i	66.2794	65.8151	3.95572	12	1.14192
1/21/2016 (OD~0.3)	2358	whi3 k/i	64.7969
1/21/2016 (OD~0.3)	2359	whi3 k/i	64.795
1/20/2016 (OD~0.2)	2357	whi3 k/i	68.93
1/20/2016 (OD~0.2)	2358	whi3 k/i	68.1136
1/20/2016 (OD~0.2)	2359	whi3 k/i	68.7381
1/14/2016 (OD ~0.2)	2357	whi3 k/i	65.5615
1/14/2016 (OD ~0.2)	2358	whi3 k/i	65.4954
1/14/2016 (OD ~0.2)	2359	whi3 k/i	63.7479
1/14/2016 (OD ~0.3)	2357	whi3 k/i	66.2211
1/14/2016 (OD ~0.3)	2358	whi3 k/i	64.6355
1/14/2016 (OD ~0.3)	2359	whi3 k/i	62.4666

## Sheet: Chemostat
Date	reactor	genotype	hr	total (cells/ml)	dead (cells/ml)	live (cells/ml)	hyp (uM)	steady state hyp		Genotype	Date	Doubling time (hr)	Hyp release rate (fmole/cell/hr)	Lys consumption (fmole/cell)	Exchange ratio (hyp released/hr /lys consumed)
2018-05-16	1	anc	0	1.38848e+06	645.97	1.38779e+06	0			Anc	2018-08-08	6	0.269691	5.87621	0.0458953
2018-05-16	1	anc	6	5.81994e+06	43038.6	5.77676e+06	2.52216			Anc	2018-05-16	6	0.229277	5.31454	0.0431415
2018-05-16	1	anc	16.5	3.70855e+06	111362	3.59697e+06	7.52144			Anc	2018-05-16	6	0.25626	5.13972	0.0498588
2018-05-16	1	anc	20	3.72697e+06	79846	3.64713e+06	7.38632			Anc	2016-12-15	8	0.211855	5.0398	0.0420363
2018-05-16	1	anc	23.5	4.16569e+06	83690.6	4.08193e+06	7.38632	7.38632		Anc	2016-12-15	8	0.20644	5.27014	0.0391716
2018-05-16	2	anc	0	1.44217e+06	1253.46	1.44091e+06	0			Anc	2016-07-26	8	0.26	5.52	0.0471014
2018-05-16	2	anc	6	6.0158e+06	63670.2	5.95199e+06	2.97254			disomy14	2018-08-08	8	0.308362	7.59805	0.0405844
2018-05-16	2	anc	16.5	4.16378e+06	148714	4.015e+06	9.05275			disomy14	2018-08-08	6	0.285754	7.11011	0.0401898
2018-05-16	2	anc	20	3.73605e+06	85643.2	3.65024e+06	8.24205			disomy14	2018-05-16	6	0.290788	6.05431	0.0480299
2018-05-16	2	anc	23.5	4.11136e+06	78093.1	4.03327e+06	8.51228	8.37717		disomy14	2018-05-16	6	0.281306	6.6061	0.0425828
2018-05-16	5	disomy14	0	1.02229e+06	1304.53	1.02094e+06	0			disomy14	2016-12-15	8	0.290274	8.04311	0.0360898
2018-05-16	5	disomy14	6	4.16924e+06	34030	4.13525e+06	2.65727			disomy14	2016-12-15	8	0.306223	7.1486	0.0428367
2018-05-16	5	disomy14	16.5	3.07178e+06	127976	2.94373e+06	8.33213
2018-05-16	5	disomy14	20	3.47418e+06	116458	3.35727e+06	8.24205
2018-05-16	5	disomy14	23.5	3.84381e+06	148039	3.69577e+06	8.24205	8.24205
2018-05-16	6	disomy14	0	1.06881e+06	1578.96	1.0672e+06	0
2018-05-16	6	disomy14	6	3.98431e+06	79899.9	3.90382e+06	2.97254
2018-05-16	6	disomy14	16.5	2.83326e+06	151757	2.68134e+06	9.90848
2018-05-16	6	disomy14	20	2.89563e+06	121096	2.7747e+06	7.29624
2018-05-16	6	disomy14	23.5	3.60315e+06	137359	3.331e+06	7.38632	7.34128

## Sheet: GrowthRate
growth rate	Anc L-H+						Disomy14 L-H+
Date	CoSMO	2xfitting error	H-L+	2xfitting error		Date	CoSMO	2xfitting error	H-L+	2xfitting error
20170328	0.105601	0.00735406	0.11307	0.00907469		20170328	0.111636	0.00687967	0.117247	0.0118603
20180810	0.104407	0.00909275	0.103957	0.0109061		20180810	0.108372	0.00961657	0.1143	0.0121145
20190215	0.0977793	0.00882373	0.104272	0.0096234		20190215	0.0952629	0.00527556	0.102214	0.00857335
20190215	0.100792	0.00807045	0.10957	0.0100761		20190215	0.0982616	0.00751215	0.105723	0.00986568
20190215	0.103292	0.0089062	0.110441	0.0136143		20190215	0.0966298	0.00603235	0.10495	0.00979405
	CoSMO		H-L+
ttest2	cannot reject null		cannot reject null
p value	0.54		0.67
p is the probability of observing a test statistic as extreme as, or more extreme than, the observed value under the null hypothesis.

## Sheet: GrowthDynamics
date	who	L-H+	note	H-L+	note	hr	Total	Dead	Live	[L- H+]	[H- L+]	Duration	/hr	2*fitting error		cutoff: 1E8
20170328	SH	1335; 1657	anc	1340; 1342	anc	0	41113.9	194.196	41034.2	24143.7	16890.4	52~95	0.105601	0.00735406	A1, petri, agarose + 0.7 uM lysine
		R,B		G, Citrine		25	80206.3	4710.53	75584.1	36955.7	38628.5	52~95, H-L+	0.11307	0.00907469
						25	76561.8	7687.93	68896.5	39892.3	29004.2
						25	67656.5	5427.5	62375	36419.3	25955.7
						33.5	76196.5	9310.87	67010.7	34564.3	32446.4
						33.5	79513	9647.68	70107.8	36140.4	33967.4
						33.5	70275.2	10521.7	59655.7	30677	28978.6
						43.5	82675.7	9441.4	74219.3	37598.6	36620.7
						43.5	87638.6	10819.2	76953.2	37543.6	39409.6
						43.5	92353.9	13834.8	78818.1	36266.4	42551.7
						51.5	101322	16535.4	84981.9	35261.4	49720.6
						51.5	96153.2	16281.7	80084.9	35099.4	44985.5
						51.5	96354	17432	78973.4	34039.4	44934
						67	709495	32291.8	675789	459664	216125
						67	696816	34000.9	662519	455440	207079
						67	476796	31541.6	445629	301555	144074
						75	982848	37384.1	947114	592363	354750
						75	1.38508e+06	32956.9	1.35998e+06	749384	610599
						75	1.21122e+06	42100.5	1.17158e+06	672129	499452
						94.5	7.4607e+06	96310.2	7.35068e+06	1.95369e+06	5.39699e+06
						94.5	8.50884e+06	99833.2	8.40109e+06	2.40187e+06	5.99922e+06
						94.5	8.50884e+06	99833.2	8.40109e+06	2.40187e+06	5.99922e+06
20170328	SH	2349	Disomy 14	1340; 1342	anc	0	38674.6	194.624	38516.7	22114.7	16402	43~95	0.111636	0.00687967	C, petri, agarose + 0.7 uM lysine
				G, Citrine		25	67626.7	6623.19	61823.2	31716.3	30106.9	43~95, H-L+	0.117247	0.0118603
						25	68234	6540.32	61902.1	31397.4	30504.7
						25	71121.5	6391.04	65018.1	26432.1	38586
						33.5	72331.9	11898.3	60677.4	26401.9	34275.5
						33.5	71333.9	12218.4	59401.5	25842.9	33558.6
						33.5	76491.8	13752.3	62996.4	27950.4	35046
						43.5	97194.8	19411.6	78308.6	34439.2	43869.5
						43.5	92778.2	21766.5	71320.7	30741.1	40579.6
						43.5	91407.9	23348	68350.8	28379.8	39971
						51.5	140166	13618.3	131963	75444.3	56518.4
						51.5	111448	25277.4	86497.3	38806.8	47690.5
						51.5	132789	20197	112856	50300.8	62555.1
						67	720146	43742.5	675937	473803	202133
						67	801866	38364.5	763946	495176	268770
						67	923967	42319.4	883446	561343	322103
						75	2.47488e+06	43181.7	2.4434e+06	794625	1.64878e+06
						75	2.58664e+06	55200.2	2.53524e+06	790579	1.74466e+06
						75	2.37373e+06	57084.5	2.32172e+06	763286	1.55843e+06
						94.5	1.40225e+07	158074	1.38549e+07	3.93341e+06	9.92152e+06
						94.5	1.61203e+07	193580	1.59316e+07	4.64968e+06	1.12819e+07
						94.5	2.17965e+07	262700	2.15042e+07	6.26743e+06	1.52368e+07
20180810	SH+AY	1335	anc	1340	anc	0	37201	226.727	36970.9	21934.5	14810.4	48~116	0.104407	0.00909275
						48	159372	33960.5	125263	38822.5	72470.7	H-L+	0.103957	0.0109061
						48	150733	34439	116142	36141.2	71173.6
						48	156505	31382.6	125008	37274.6	71796.1
						68	448376	49329.3	398727	189553	186061
						68	468447	54252.6	413863	208849	187237
						75.5	3.32941e+06	115979	3.2124e+06	1.03802e+06	2.12156e+06
						75.5	2.98065e+06	106744	2.87272e+06	950476	1.87651e+06
						91	8.92112e+06	281722	8.63849e+06	2.84182e+06	5.75693e+06
						91	9.32208e+06	294439	9.02655e+06	3.02034e+06	5.96371e+06
						99.5	3.78512e+07	984259	3.68615e+07	1.71315e+07	1.94576e+07
						99.5	2.56367e+07	794909	2.48379e+07	1.17415e+07	1.29817e+07
						107.5	6.84124e+07	1.34065e+06	6.70633e+07	2.59766e+07	3.73074e+07
						107.5	6.93273e+07	1.48398e+06	6.78322e+07	3.11898e+07	3.34627e+07
						115.75	1.04603e+08	2.60808e+06	1.01992e+08	4.09024e+07	5.98903e+07
						115.75	8.48139e+07	1.69272e+06	8.31134e+07	3.70739e+07	4.5418e+07
20180810	SH+AY	2349	Disomy	1340	anc	0	35152.6	244.264	34905.1	19743.9	14955.6	48~100	0.108372	0.00961657
						48	426428	67909.6	358238	178340	174454	H-L+	0.1143	0.0121145
						48	421155	69655.5	351326	174937	169590
						48	350023	59612.1	290130	137904	148220
						68	4.25673e+06	141829	4.11452e+06	1.26621e+06	2.81087e+06
						68	3.90401e+06	137916	3.7657e+06	1.20105e+06	2.53407e+06
						75.5	1.34277e+07	623005	1.28021e+07	3.86913e+06	8.86707e+06
						75.5	1.4359e+07	645786	1.37117e+07	4.25564e+06	9.38669e+06
						91	3.86172e+07	2.02342e+06	3.65923e+07	1.36511e+07	2.26941e+07
						91	4.04781e+07	2.23102e+06	3.8243e+07	1.39744e+07	2.40719e+07
						99.5	9.48108e+07	4.32139e+06	9.0474e+07	2.63605e+07	6.36137e+07
						99.5	8.67178e+07	4.49168e+06	8.22187e+07	2.42071e+07	5.75321e+07
						115.75	1.30843e+08	6.05583e+06	1.24768e+08	2.45538e+07	9.88287e+07
						115.75	1.29541e+08	5.74066e+06	1.23794e+08	2.41053e+07	9.84885e+07
20190215	SH	1335	anc	1340	anc	0	37190.3	165.766	37024.5	19731.6	17172.8	52~114	0.0977793	0.00882373
						42.25	99011	23631.5	75211.8	40107.2	15612.9	H-L+	0.104272	0.0096234
						42.25	92459.8	26868.5	65312.4	40855	15820.9
						51.75	103591	26349.3	77151.6	38142.4	25065
						51.75	103980	23866.5	79923.8	37414.6	33096.4
						65.5	280695	33238.8	247340	97153.8	139778
						65.5	224892	28850	195889	92895.3	89616.9
						72.25	235099	30661.2	204338	73094.4	118042
						72.25	467810	37324.2	430300	230063	192570
						78.5	1.03214e+06	54384.1	977406	442015	526530
						78.5	1.56157e+06	58848.6	1.5023e+06	440298	1.04556e+06
						92.5	3.26166e+06	98364.3	3.16284e+06	746048	2.39068e+06
						92.5	3.59414e+06	114866	3.47894e+06	852953	2.59863e+06
						102.25	8.83958e+06	275623	8.56346e+06	2.70963e+06	5.82317e+06
						102.25	6.72145e+06	218681	6.50215e+06	1.91169e+06	4.55318e+06
						114.5	3.14568e+07	982733	3.04696e+07	1.49923e+07	1.53802e+07
						114.5	3.99321e+07	1.16038e+06	3.87691e+07	1.95393e+07	1.90971e+07
20190215	SH	1335	anc	1340	anc	0	32209.4	57.6804	32150.6	19295.9	12771.3	52~114	0.100792	0.00807045
						42.25	84842	22169.9	62615	34212.8	24966.8	H-L+	0.10957	0.0100761
						42.25	98547.5	26145.8	72238.6	39773	26160.5
						51.75	130431	33350.5	96880	47878.3	41705.7
						51.75	117879	30650.8	87001.1	41396.5	36069.8
						65.5	401125	45593.8	355387	212840	133106
						65.5	322118	39607.4	282328	162465	114143
						72.25	601127	45822.7	555064	353765	187573
						72.25	822246	48340.1	773729	474186	289611
						78.5	1.42207e+06	62328.8	1.35945e+06	621802	725230
						78.5	637542	46401.5	590880	344766	230907
						92.5	2.76904e+06	86829.8	2.68169e+06	718497	1.93936e+06
						92.5	5.06019e+06	123311	4.93665e+06	1.18538e+06	3.7061e+06
						102.25	1.63116e+07	375046	1.59366e+07	5.23824e+06	1.06308e+07
						102.25	1.79877e+07	411122	1.75761e+07	5.90782e+06	1.15795e+07
						114.5	4.57643e+07	990138	4.47725e+07	2.05013e+07	2.40785e+07
						114.5	4.91996e+07	1.11338e+06	4.80837e+07	2.18422e+07	2.60489e+07
20190215	SH	1335	anc	1340	anc	0	34463.4	75.6272	34387.2	20063.3	14210.3	52~114	0.103292	0.0089062
						42.25	101576	23115.7	78298	40470.5	28211.5	H-L+	0.110441	0.0136143
						42.25	101911	21817.7	79905.2	40348	27093.2
						51.75	138716	34683.2	103853	45267.8	46190.2
						51.75	138474	33371.6	104677	43808.2	49402
						65.5	188971	38989.4	149655	49817.7	72841
						65.5	283894	51235.7	232542	116341	106791
						72.25	656894	61299	595381	399133	178744
						72.25	520537	54059.7	466218	293177	163021
						78.5	1.43224e+06	64360.2	1.36766e+06	710813	644076
						78.5	799675	54251.3	745123	497183	236976
						92.5	7.35622e+06	150486	7.20519e+06	1.8405e+06	5.29353e+06
						92.5	6.89973e+06	152768	6.74641e+06	1.8025e+06	4.87354e+06
						102.25	1.25508e+07	262799	1.22878e+07	3.52118e+06	8.71759e+06
						102.25	1.3379e+07	301413	1.30771e+07	3.82187e+06	9.2023e+06
						114.5	4.40673e+07	861114	4.32044e+07	2.07806e+07	2.22647e+07
						114.5	4.88422e+07	1.09884e+06	4.77412e+07	2.31872e+07	2.43704e+07
20190215	SH	2349	disomy14	1340	anc	0	33747.9	164.219	33582.1	17910	15560.2	42~114	0.0952629	0.00527556
						42.25	126706	33030.4	93572.5	41589.4	44531.7	H-L+	0.102214	0.00857335
						42.25	124825	31461	93256.6	45164	38998.7
						51.75	329760	41249.6	288240	177733	101867
						51.75	368759	41482.4	326913	201632	109796
						65.5	1.27248e+06	65187.9	1.20702e+06	498969	692054
						65.5	1.58034e+06	72443.9	1.50764e+06	608574	877950
						72.25	3.43294e+06	101608	3.33091e+06	907799	2.39641e+06
						72.25	2.72803e+06	84211.6	2.64348e+06	747053	1.87081e+06
						78.5	5.26077e+06	131775	5.12864e+06	1.22649e+06	3.85998e+06
						78.5	5.34965e+06	126026	5.22308e+06	1.2181e+06	3.96794e+06
						92.5	1.71609e+07	700991	1.64586e+07	5.28497e+06	1.10997e+07
						92.5	2.13021e+07	1.15513e+06	2.01463e+07	7.45906e+06	1.25903e+07
						102.25	4.13906e+07	2.42949e+06	3.89591e+07	1.57797e+07	2.30507e+07
						102.25	3.59967e+07	2.01093e+06	3.39772e+07	1.36949e+07	1.99881e+07
						114.5	1.11011e+08	5.82039e+06	1.05175e+08	3.22737e+07	7.22199e+07
						114.5	9.15393e+07	4.69954e+06	8.68352e+07	2.82317e+07	5.81624e+07
20190215	SH	2349	disomy14	1340	anc	0	32938.2	76.8097	32860.8	19367.9	13385.8	42~114	0.0982616	0.00751215
						42.25	128576	36345.6	92006.4	40354.7	38547.5	H-L+	0.105723	0.00986568
						42.25	150598	41212	109190	49897.9	54460
						51.75	259007	50532.1	208259	110190	84572.5
						51.75	321662	55262.2	266122	149078	103884
						65.5	1.79738e+06	94740.5	1.70232e+06	898172	787984
						65.5	1.54046e+06	83718.5	1.45638e+06	787313	654821
						72.25	4.03333e+06	129230	3.90383e+06	1.2613e+06	2.61256e+06
						72.25	3.11554e+06	112470	3.00252e+06	1.06144e+06	1.91584e+06
						78.5	7.23568e+06	168553	7.06646e+06	1.85793e+06	5.14187e+06
						78.5	6.92878e+06	158969	6.7694e+06	1.74571e+06	4.96438e+06
						92.5	1.99062e+07	758343	1.9146e+07	5.79793e+06	1.32532e+07
						92.5	2.66682e+07	1.12075e+06	2.55463e+07	8.35335e+06	1.7077e+07
						102.25	4.56295e+07	2.26182e+06	4.33616e+07	1.6158e+07	2.68605e+07
						102.25	5.64061e+07	2.88022e+06	5.35198e+07	1.89949e+07	3.40336e+07
						114.5	1.07635e+08	4.79789e+06	1.02825e+08	2.80226e+07	7.41027e+07
						114.5	9.80054e+07	4.7765e+06	9.32244e+07	2.90117e+07	6.3762e+07
20190215	SH	2349	disomy14	1340	anc	0	29146.4	87.0857	29058.3	16421	12547.9	42~114	0.0966298	0.00603235
						42.25	123672	32674.4	90794.3	36656.5	41200.9	H-L+	0.10495	0.00979405
						42.25	140515	41247.1	99024.1	41318.2	43935.1
						51.75	305344	47013.8	258105	158206	85527.4
						51.75	209356	43479.8	165564	80551.2	73202.7
						65.5	1.02857e+06	70108.6	958338	656313	285685
						65.5	938424	67788.6	870336	592725	262778
						72.25	3.1805e+06	94264.2	3.08585e+06	939285	2.11666e+06
						72.25	2.58288e+06	86850.6	2.49557e+06	836283	1.63743e+06
						78.5	4.17019e+06	132901	4.03661e+06	1.46042e+06	2.54123e+06
						78.5	4.1862e+06	130851	4.05471e+06	1.36565e+06	2.65068e+06
						92.5	1.82727e+07	678668	1.75929e+07	5.04358e+06	1.24913e+07
						92.5	1.7036e+07	626331	1.64087e+07	4.94569e+06	1.13888e+07
						102.25	4.64877e+07	2.19734e+06	4.42892e+07	1.59917e+07	2.80285e+07
						102.25	3.36831e+07	1.58915e+06	3.20864e+07	1.15319e+07	2.03983e+07
						114.5	8.16004e+07	4.33838e+06	7.72563e+07	2.71911e+07	4.9693e+07
						114.5	7.95557e+07	4.23094e+06	7.53195e+07	2.71587e+07	4.79052e+07
