# Supplementary material for: Disentangling strictly self-serving mutations from win-win mutations in a mutualistic microbial community
Source: eLife. 2019 Jun 4;8:e44812. doi: 10.7554/eLife.44812 (PMC6548503; doi:10.7554/eLife.44812)
Supplement: Supplementary file 2. [file elife-44812-supp2.xlsx]

## Sheet: Sheet1
WY	Genotype	Alias	Background	Notes
1335	MATa ho::loxP AMN1-BY ste3::Hph fba1::FBA1-mCherry-loxP ade4::ADE4-PUR6 (o/e) lys2::loxP	ancestor	RM11
1340	MATa ho::loxP AMN1-BY ste3::NAT fba1::FBA1-EGFP-loxP lys21::LYS21(o/e) ade8::loxP	tester	RM11
1521	MATalpha ho::loxP AMN1-BY fba1::FBA1-mCherry-loxP ade4::ADE4-PUR6 (o/e) lys2::loxP	ancestor	RM11
1584	a clone evolved from WY1335 with mutations including Disomy14, ecm21(L812*), and a mutation in YPL247C	CC38RL1	RM11
1589	a clone evolved from WY1335 with mutations including Disomy11, and rsp5 (P772L)	CC45RS1	RM11
1592	a clone evolved from WY1335 with mutations including whi3 single nucleotide deletion (a.a. 203) causing a premature stop	JR26	RM11
1593	a clone evolved from WY1335 with mutations including Disomy14, and an intergenic mutation upstream of YPL272C	JR30	RM11
1595	a clone evolved from WY1335 with mutations including Disomy14, Disomy16, and ecm21 (R742*)	JR37	RM11
2261; 2348; 2349	progeny from WY1584 back-crossed to ancestral background, has Disomy 14 but not mutations in ECM21 or YPL247C		RM11	WY2348 and 2349 are re-frozen isolates of WY2261
2262~2263	WY2261, with duplicated LYP1 knocked out	lyp1 ko	RM11	independent transformants
2254~2255	WY1335, with an extra copy of LYP1 knocked in	LYP1 KI	RM11	independent transformants
2350~2352	WY2261, with duplicated WHI3 knocked out	whi3 ko	RM11	independent transformants
2357~2359	WY1335, with an extra copy of WHI3 knocked in	WHI3 KI	RM11	independent transformants
944	MATa ste3::kanMX4 ade8_del_0 trp1-289::pRS404(TRP)-ADHp-DsRed.T4		S288C
954	MATa ste3::kanMX4 ade8_del_0 lys21::LYS21(fbr) trp1-289::pRS404(TRP)-ADHp-venus-YFP		S288C
923	MATalpha trp1-289:::pRS404(TRP)-ADHp-venus-YFP		S288C
926	MATalpha trp1-289:::pRS404(TRP)-ADHp-DsRed.T4		S288C
