# Supplementary material for: Disentangling strictly self-serving mutations from win-win mutations in a mutualistic microbial community
Source: eLife. 2019 Jun 4;8:e44812. doi: 10.7554/eLife.44812 (PMC6548503; doi:10.7554/eLife.44812)
Supplement: Supplementary file 3. [file elife-44812-supp3.xlsx]

## Sheet: SH_verified
NOTE - did not include intergenic SNPs unless close proximity to genes of interest (none here).
Strain background: RM11. All mutants were compared to their ancestor (WY1335).
We found several identical mutations across all chemostat clones in independent lines. These mutations were likely present in the original colony picked to start the experiment, and are thus not included here.
	WY #	Alias	line	Gen	Chr.	mutation type	Mutation		aa change	Standard name	Systematic Name
CoSMO	1584	CC38RL1	1B	24.8	2	snp	T->A	non-sense	L812*	ECM21	YBL101C
	1584	CC38RL1	1B	24.8	16	snp	G->T	mis-sense	D150Y	YPL247C	YPL247C
	1584	CC38RL1	1B	24.8	14		duplication
	1589	CC45RS1	1A	23.9	5	snp	C->T	mis-sense	P772L	RSP5	YER125W
	1589	CC45RS1	1A	23.9	11		duplication
	1592	JR26	3B	13.7	15	snp	G->del	frameshift	M203fs	WHI2	YOR043W
	1592	JR26	3B	13.7	4	snp	C->G	mis-sense	P309A	BRE4
	1593	JR30	3B	13.7	14		duplication
	1595	JR37	3B	34.2	2	snp	A->T	non-sense	R742*	ECM21	YBL101C
	1595	JR37	3B	34.2	5	snp	C->G	silent	T434T	YEL023C	YEL023C
	1595	JR37	3B	34.2	14		duplication
	1595	JR37	3B	34.2	16		duplication
Monoculture chemostat	1601	ACI11	7.Line1	30	2	deletion		frameshift	D652fs	ECM21	YBL101C
	1601	ACI11	7.Line1	30	9	snp	G->T	mis-sense	E654D	NEO1	YIL048W
	1601	ACI11	7.Line1	30	14		duplication
	1602	ACI16	7.Line1	30	2	snp	G->T	non-sense	E216*	ECM21	YBL101C
	1602	ACI16	7.Line1	30	7	snp	A->G	mis-sense	N11S	SEC27	YGL137W
	1602	ACI16	7.Line1	30	10	snp	T->A	mis-sense	N196K	RCY1	YJL204C
	1602	ACI16	7.Line1	30	12	snp	A->T	non-sense	R397*	SFP1	YLR403W
	1602	ACI16	7.Line1	30	13	snp	G->A	mis-sense	R686K	SOK2	YMR016C
	1602	ACI16	7.Line1	30	14		duplication
	1603	ACI17	7.Line2	30	2	snp	C->T	mis-sense	P886S	ECM21	YBL101C
	1603	ACI17	7.Line2	30	2	snp	A->G	mis-sense	K505E	SAF1	YBR280C
	1603	ACI17	7.Line2	30	4	snp	G->T	mis-sense	A245S	PAM1	YDR251W
	1603	ACI17	7.Line2	30	8	snp	C->A	mis-sense	S315Y	SFB3	YHR098C
	1603	ACI17	7.Line2	30	11		duplication
	1603	ACI17	7.Line2	30	14		duplication
	1603	ACI17	7.Line2	30	16		duplication
	1604	ACI22	7.Line3	30	2	deletion		frameshift	T586frameshift	ECM21	YBL101C
	1604	ACI22	7.Line3	30	6	snp	G->T	non-sense	E728*	MET10	YFR030W
	1604	ACI22	7.Line3	30	12	snp	A->C	mis-sense	L210F	CRR1	YLR213C
	1604	ACI22	7.Line3	30	12	snp	C->G	mis-sense	T57S	RPP0	YLR340W
	1604	ACI22	7.Line3	30	14		duplication
	1605	ACI25	7.Line3	30	2	deletion		frameshift	T586frameshift	ECM21	YBL101C
	1605	ACI25	7.Line3	30	7	snp	A->T	non-sense	K324*	ALK1	YGL021W
	1605	ACI25	7.Line3	30	12	deletion		frameshift	A107frameshfit	SFP1	YLR403W
	1605	ACI25	7.Line3	30	14		duplication
	1606	ACI28	11.Line1	19	2	snp	G->T	non-sense	E688*	ECM21	YBL101C
	1606	ACI28	11.Line1	19	8	snp	A->C	mis-sense	D212A	NPR3	YHL023C
	1606	ACI28	11.Line1	19	12	snp	G->A	mis-sense	V216M	VPS34	YLR240W
	1606	ACI28	11.Line1	19	14		duplication
	1606	ACI28	11.Line1	19	16		duplication
	1609	ACI160	11.Line2	50	2	deletion		framshift	E793fs	ECM21	YBL101C
	1609	ACI160	11.Line2	50	4	snp	A->C		Q288P	LYS14	YDR034C
	1609	ACI160	11.Line2	50	5	snp	C->T	non-sense	Q127*	EAF5	YEL018W
	1609	ACI160	11.Line2	50	7	snp	A->T	mis-sense	K111I	GCN5	YGR252W
	1609	ACI160	11.Line2	50	16	snp	T->A	non-sense	L148*	GDE1	YPL110C
	1609	ACI160	11.Line2	50	16	snp	A->T	mis-sense	S162C	LGE1	YPL055C
	1609	ACI160	11.Line2	50	14		duplication
