# Supplementary material for: Disentangling strictly self-serving mutations from win-win mutations in a mutualistic microbial community
Source: eLife. 2019 Jun 4;8:e44812. doi: 10.7554/eLife.44812 (PMC6548503; doi:10.7554/eLife.44812)
Supplement: Supplementary file 4. [file elife-44812-supp4.xls]

## Sheet: Sheet1
					target:	25	µM
Well Position	Oligo sequence (5' -> 3')	Barcode Sequence	Oligo name	total amount (nmole)	water needed to dilute (µl)
	AATGATACGGCGACCACCGAGATCTACACTCGTCGGCAGCGTCAGATGTGTATAAGAGACAG		NexV2ad1noBC	12.7	508
A1	CAAGCAGAAGACGGCATACGAGATTACGAAGTCGTCTCGTGGGCTCGGAGATGTGTATAAGAGACAG	TACGAAGTC	NexV2ad2A1	24.4	976		Then
A2	CAAGCAGAAGACGGCATACGAGATGACGAGATTGTCTCGTGGGCTCGGAGATGTGTATAAGAGACAG	GACGAGATT	NexV2ad2A2	18.8	752		dilute 50 fold (10 µl oligos into 490 µl water)
A3	CAAGCAGAAGACGGCATACGAGATACCGTAAGAGTCTCGTGGGCTCGGAGATGTGTATAAGAGACAG	ACCGTAAGA	NexV2ad2A3	15.1	604		to get
A4	CAAGCAGAAGACGGCATACGAGATTAGTGGCAAGTCTCGTGGGCTCGGAGATGTGTATAAGAGACAG	TAGTGGCAA	NexV2ad2A4	14.6	584		0.5	µM
A5	CAAGCAGAAGACGGCATACGAGATCATTAACGCGTCTCGTGGGCTCGGAGATGTGTATAAGAGACAG	CATTAACGC	NexV2ad2A5	15.5	620		in a 96 deep-well plate
A6	CAAGCAGAAGACGGCATACGAGATTCGTTGAAGGTCTCGTGGGCTCGGAGATGTGTATAAGAGACAG	TCGTTGAAG	NexV2ad2A6	13.8	552
A7	CAAGCAGAAGACGGCATACGAGATTAGTACGCTGTCTCGTGGGCTCGGAGATGTGTATAAGAGACAG	TAGTACGCT	NexV2ad2A7	14.9	596
A8	CAAGCAGAAGACGGCATACGAGATCTCAGATCAGTCTCGTGGGCTCGGAGATGTGTATAAGAGACAG	CTCAGATCA	NexV2ad2A8	16.7	668
A9	CAAGCAGAAGACGGCATACGAGATTTCACCGTAGTCTCGTGGGCTCGGAGATGTGTATAAGAGACAG	TTCACCGTA	NexV2ad2A9	14.8	592
A10	CAAGCAGAAGACGGCATACGAGATGTCATGCATGTCTCGTGGGCTCGGAGATGTGTATAAGAGACAG	GTCATGCAT	NexV2ad2A10	16.8	672
A11	CAAGCAGAAGACGGCATACGAGATAGGACAGTTGTCTCGTGGGCTCGGAGATGTGTATAAGAGACAG	AGGACAGTT	NexV2ad2A11	15.7	628
A12	CAAGCAGAAGACGGCATACGAGATATGGTGTCTGTCTCGTGGGCTCGGAGATGTGTATAAGAGACAG	ATGGTGTCT	NexV2ad2A12	19.9	796
B1	CAAGCAGAAGACGGCATACGAGATGGATGTTCTGTCTCGTGGGCTCGGAGATGTGTATAAGAGACAG	GGATGTTCT	NexV2ad2B1	20.1	804
B2	CAAGCAGAAGACGGCATACGAGATCTTATCCAGGTCTCGTGGGCTCGGAGATGTGTATAAGAGACAG	CTTATCCAG	NexV2ad2B2	17.9	716
B3	CAAGCAGAAGACGGCATACGAGATGTAAGTCACGTCTCGTGGGCTCGGAGATGTGTATAAGAGACAG	GTAAGTCAC	NexV2ad2B3	16.5	660
B4	CAAGCAGAAGACGGCATACGAGATTTCAGTGAGGTCTCGTGGGCTCGGAGATGTGTATAAGAGACAG	TTCAGTGAG	NexV2ad2B4	17.1	684
B5	CAAGCAGAAGACGGCATACGAGATCTCGTAATGGTCTCGTGGGCTCGGAGATGTGTATAAGAGACAG	CTCGTAATG	NexV2ad2B5	16.5	660
B6	CAAGCAGAAGACGGCATACGAGATCATGTCTCAGTCTCGTGGGCTCGGAGATGTGTATAAGAGACAG	CATGTCTCA	NexV2ad2B6	17.3	692
B7	CAAGCAGAAGACGGCATACGAGATAATCGTGGAGTCTCGTGGGCTCGGAGATGTGTATAAGAGACAG	AATCGTGGA	NexV2ad2B7	16.7	668
B8	CAAGCAGAAGACGGCATACGAGATGTATCAGTCGTCTCGTGGGCTCGGAGATGTGTATAAGAGACAG	GTATCAGTC	NexV2ad2B8	17.8	712
B9	CAAGCAGAAGACGGCATACGAGATAGCAGATGTGTCTCGTGGGCTCGGAGATGTGTATAAGAGACAG	AGCAGATGT	NexV2ad2B9	19	760
B10	CAAGCAGAAGACGGCATACGAGATTCCTAACGTGTCTCGTGGGCTCGGAGATGTGTATAAGAGACAG	TCCTAACGT	NexV2ad2B10	18	720
B11	CAAGCAGAAGACGGCATACGAGATAACAGTCCAGTCTCGTGGGCTCGGAGATGTGTATAAGAGACAG	AACAGTCCA	NexV2ad2B11	19.3	772
B12	CAAGCAGAAGACGGCATACGAGATCCTTGAGAAGTCTCGTGGGCTCGGAGATGTGTATAAGAGACAG	CCTTGAGAA	NexV2ad2B12	20.6	824
C1	CAAGCAGAAGACGGCATACGAGATTTAAGCCTGGTCTCGTGGGCTCGGAGATGTGTATAAGAGACAG	TTAAGCCTG	NexV2ad2C1	16.7	668
C2	CAAGCAGAAGACGGCATACGAGATTTAGACCACGTCTCGTGGGCTCGGAGATGTGTATAAGAGACAG	TTAGACCAC	NexV2ad2C2	20.7	828
C3	CAAGCAGAAGACGGCATACGAGATTGTCTAGTGGTCTCGTGGGCTCGGAGATGTGTATAAGAGACAG	TGTCTAGTG	NexV2ad2C3	16.2	648
C4	CAAGCAGAAGACGGCATACGAGATTAGATCGAGGTCTCGTGGGCTCGGAGATGTGTATAAGAGACAG	TAGATCGAG	NexV2ad2C4	14.9	596
C5	CAAGCAGAAGACGGCATACGAGATTGAATGCCAGTCTCGTGGGCTCGGAGATGTGTATAAGAGACAG	TGAATGCCA	NexV2ad2C5	14.8	592
C6	CAAGCAGAAGACGGCATACGAGATGTGCAATGTGTCTCGTGGGCTCGGAGATGTGTATAAGAGACAG	GTGCAATGT	NexV2ad2C6	15.6	624
C7	CAAGCAGAAGACGGCATACGAGATAGTGGCATAGTCTCGTGGGCTCGGAGATGTGTATAAGAGACAG	AGTGGCATA	NexV2ad2C7	14.7	588
C8	CAAGCAGAAGACGGCATACGAGATATGATCGGTGTCTCGTGGGCTCGGAGATGTGTATAAGAGACAG	ATGATCGGT	NexV2ad2C8	14.8	592
C9	CAAGCAGAAGACGGCATACGAGATAGTCTACCTGTCTCGTGGGCTCGGAGATGTGTATAAGAGACAG	AGTCTACCT	NexV2ad2C9	15.9	636
C10	CAAGCAGAAGACGGCATACGAGATGATCAACTGGTCTCGTGGGCTCGGAGATGTGTATAAGAGACAG	GATCAACTG	NexV2ad2C10	18	720
C11	CAAGCAGAAGACGGCATACGAGATATCGGTAGTGTCTCGTGGGCTCGGAGATGTGTATAAGAGACAG	ATCGGTAGT	NexV2ad2C11	17.8	712
C12	CAAGCAGAAGACGGCATACGAGATCGTATGATGGTCTCGTGGGCTCGGAGATGTGTATAAGAGACAG	CGTATGATG	NexV2ad2C12	17.6	704
D1	CAAGCAGAAGACGGCATACGAGATTTACTGACGGTCTCGTGGGCTCGGAGATGTGTATAAGAGACAG	TTACTGACG	NexV2ad2D1	19.3	772
D2	CAAGCAGAAGACGGCATACGAGATCTGTCGTAAGTCTCGTGGGCTCGGAGATGTGTATAAGAGACAG	CTGTCGTAA	NexV2ad2D2	16.2	648
D3	CAAGCAGAAGACGGCATACGAGATTCAACTGGTGTCTCGTGGGCTCGGAGATGTGTATAAGAGACAG	TCAACTGGT	NexV2ad2D3	15.1	604
D4	CAAGCAGAAGACGGCATACGAGATATCGATCTCGTCTCGTGGGCTCGGAGATGTGTATAAGAGACAG	ATCGATCTC	NexV2ad2D4	16.8	672
D5	CAAGCAGAAGACGGCATACGAGATGCAACTATGGTCTCGTGGGCTCGGAGATGTGTATAAGAGACAG	GCAACTATG	NexV2ad2D5	16.3	652
D6	CAAGCAGAAGACGGCATACGAGATGATGACTTCGTCTCGTGGGCTCGGAGATGTGTATAAGAGACAG	GATGACTTC	NexV2ad2D6	13.3	532
D7	CAAGCAGAAGACGGCATACGAGATGACGTTACAGTCTCGTGGGCTCGGAGATGTGTATAAGAGACAG	GACGTTACA	NexV2ad2D7	14.6	584
D8	CAAGCAGAAGACGGCATACGAGATCATCTGCTAGTCTCGTGGGCTCGGAGATGTGTATAAGAGACAG	CATCTGCTA	NexV2ad2D8	15.9	636
D9	CAAGCAGAAGACGGCATACGAGATATTAGTCGGGTCTCGTGGGCTCGGAGATGTGTATAAGAGACAG	ATTAGTCGG	NexV2ad2D9	16.6	664
D10	CAAGCAGAAGACGGCATACGAGATTAGCGTACTGTCTCGTGGGCTCGGAGATGTGTATAAGAGACAG	TAGCGTACT	NexV2ad2D10	17.1	684
D11	CAAGCAGAAGACGGCATACGAGATCCAAGCAATGTCTCGTGGGCTCGGAGATGTGTATAAGAGACAG	CCAAGCAAT	NexV2ad2D11	18.1	724	ATTGCT
D12	CAAGCAGAAGACGGCATACGAGATCCGTAATTGGTCTCGTGGGCTCGGAGATGTGTATAAGAGACAG	CCGTAATTG	NexV2ad2D12	17.2	688
E1	CAAGCAGAAGACGGCATACGAGATAGAATTGCCGTCTCGTGGGCTCGGAGATGTGTATAAGAGACAG	AGAATTGCC	NexV2ad2_E1	11.7	468
E2	CAAGCAGAAGACGGCATACGAGATACCTGTAACGTCTCGTGGGCTCGGAGATGTGTATAAGAGACAG	ACCTGTAAC	NexV2ad2_E2	13.1	524
E3	CAAGCAGAAGACGGCATACGAGATCATCAGTGTGTCTCGTGGGCTCGGAGATGTGTATAAGAGACAG	CATCAGTGT	NexV2ad2_E3	10.12	404.8
E4	CAAGCAGAAGACGGCATACGAGATGAATCCTCAGTCTCGTGGGCTCGGAGATGTGTATAAGAGACAG	GAATCCTCA	NexV2ad2_E4	13.5	540
E5	CAAGCAGAAGACGGCATACGAGATGCTGTATACGTCTCGTGGGCTCGGAGATGTGTATAAGAGACAG	GCTGTATAC	NexV2ad2_E5	13.6	544
E6	CAAGCAGAAGACGGCATACGAGATGAAGGCTATGTCTCGTGGGCTCGGAGATGTGTATAAGAGACAG	GAAGGCTAT	NexV2ad2_E6	14	560
E7	CAAGCAGAAGACGGCATACGAGATGGAATCGATGTCTCGTGGGCTCGGAGATGTGTATAAGAGACAG	GGAATCGAT	NexV2ad2_E7	14	560
E8	CAAGCAGAAGACGGCATACGAGATGCTTATGGTGTCTCGTGGGCTCGGAGATGTGTATAAGAGACAG	GCTTATGGT	NexV2ad2_E8	13.5	540
E9	CAAGCAGAAGACGGCATACGAGATTGACGCATTGTCTCGTGGGCTCGGAGATGTGTATAAGAGACAG	TGACGCATT	NexV2ad2_E9	12.9	516
E10	CAAGCAGAAGACGGCATACGAGATCACGATTCTGTCTCGTGGGCTCGGAGATGTGTATAAGAGACAG	CACGATTCT	NexV2ad2_E10	12.8	512
E11	CAAGCAGAAGACGGCATACGAGATTATTGCCTCGTCTCGTGGGCTCGGAGATGTGTATAAGAGACAG	TATTGCCTC	NexV2ad2_E11	13.7	548
E12	CAAGCAGAAGACGGCATACGAGATAAGTCAGAGGTCTCGTGGGCTCGGAGATGTGTATAAGAGACAG	AAGTCAGAG	NexV2ad2_E12	14.8	592
F1	CAAGCAGAAGACGGCATACGAGATATAGCTGAGGTCTCGTGGGCTCGGAGATGTGTATAAGAGACAG	ATAGCTGAG	NexV2ad2_F1	10.7	428
F2	CAAGCAGAAGACGGCATACGAGATTGCTCACAAGTCTCGTGGGCTCGGAGATGTGTATAAGAGACAG	TGCTCACAA	NexV2ad2_F2	14.6	584
F3	CAAGCAGAAGACGGCATACGAGATGTCTTCTGAGTCTCGTGGGCTCGGAGATGTGTATAAGAGACAG	GTCTTCTGA	NexV2ad2_F3	14	560
F4	CAAGCAGAAGACGGCATACGAGATTTGCCGATTGTCTCGTGGGCTCGGAGATGTGTATAAGAGACAG	TTGCCGATT	NexV2ad2_F4	14.6	584
F5	CAAGCAGAAGACGGCATACGAGATCTCGAATACGTCTCGTGGGCTCGGAGATGTGTATAAGAGACAG	CTCGAATAC	NexV2ad2_F5	14	560
F6	CAAGCAGAAGACGGCATACGAGATTGGCTTCTAGTCTCGTGGGCTCGGAGATGTGTATAAGAGACAG	TGGCTTCTA	NexV2ad2_F6	13.1	524
F7	CAAGCAGAAGACGGCATACGAGATAAGGCCATTGTCTCGTGGGCTCGGAGATGTGTATAAGAGACAG	AAGGCCATT	NexV2ad2_F7	13.7	548
F8	CAAGCAGAAGACGGCATACGAGATAAGTTGACCGTCTCGTGGGCTCGGAGATGTGTATAAGAGACAG	AAGTTGACC	NexV2ad2_F8	14.1	564
F9	CAAGCAGAAGACGGCATACGAGATCTGAACTGAGTCTCGTGGGCTCGGAGATGTGTATAAGAGACAG	CTGAACTGA	NexV2ad2_F9	13.8	552
F10	CAAGCAGAAGACGGCATACGAGATCTAGGTGTAGTCTCGTGGGCTCGGAGATGTGTATAAGAGACAG	CTAGGTGTA	NexV2ad2_F10	14.1	564
F11	CAAGCAGAAGACGGCATACGAGATCCATCTTAGGTCTCGTGGGCTCGGAGATGTGTATAAGAGACAG	CCATCTTAG	NexV2ad2_F11	14.1	564
F12	CAAGCAGAAGACGGCATACGAGATCTACGACATGTCTCGTGGGCTCGGAGATGTGTATAAGAGACAG	CTACGACAT	NexV2ad2_F12	14.7	588
G1	CAAGCAGAAGACGGCATACGAGATTCCAACATGGTCTCGTGGGCTCGGAGATGTGTATAAGAGACAG	TCCAACATG	NexV2ad2_G1	16.4	656
G2	CAAGCAGAAGACGGCATACGAGATGCTATCATCGTCTCGTGGGCTCGGAGATGTGTATAAGAGACAG	GCTATCATC	NexV2ad2_G2	15.6	624
G3	CAAGCAGAAGACGGCATACGAGATACAGCTTCAGTCTCGTGGGCTCGGAGATGTGTATAAGAGACAG	ACAGCTTCA	NexV2ad2_G3	15	600
G4	CAAGCAGAAGACGGCATACGAGATAGTCATTGCGTCTCGTGGGCTCGGAGATGTGTATAAGAGACAG	AGTCATTGC	NexV2ad2_G4	14.4	576
G5	CAAGCAGAAGACGGCATACGAGATAGATCTCGAGTCTCGTGGGCTCGGAGATGTGTATAAGAGACAG	AGATCTCGA	NexV2ad2_G5	13.9	556
G6	CAAGCAGAAGACGGCATACGAGATATGCTCTTGGTCTCGTGGGCTCGGAGATGTGTATAAGAGACAG	ATGCTCTTG	NexV2ad2_G6	14.2	568
G7	CAAGCAGAAGACGGCATACGAGATTTAGTGCGTGTCTCGTGGGCTCGGAGATGTGTATAAGAGACAG	TTAGTGCGT	NexV2ad2_G7	13.7	548
G8	CAAGCAGAAGACGGCATACGAGATTCCTAGTTCGTCTCGTGGGCTCGGAGATGTGTATAAGAGACAG	TCCTAGTTC	NexV2ad2_G8	13.4	536
G9	CAAGCAGAAGACGGCATACGAGATGGTGCATTAGTCTCGTGGGCTCGGAGATGTGTATAAGAGACAG	GGTGCATTA	NexV2ad2_G9	13.5	540
G10	CAAGCAGAAGACGGCATACGAGATACTGAGGATGTCTCGTGGGCTCGGAGATGTGTATAAGAGACAG	ACTGAGGAT	NexV2ad2_G10	13.6	544
G11	CAAGCAGAAGACGGCATACGAGATTAGCAGTCAGTCTCGTGGGCTCGGAGATGTGTATAAGAGACAG	TAGCAGTCA	NexV2ad2_G11	14.4	576
G12	CAAGCAGAAGACGGCATACGAGATTCACTCGAAGTCTCGTGGGCTCGGAGATGTGTATAAGAGACAG	TCACTCGAA	NexV2ad2_G12	14.5	580
H1	CAAGCAGAAGACGGCATACGAGATACCAATCAGGTCTCGTGGGCTCGGAGATGTGTATAAGAGACAG	ACCAATCAG	NexV2ad2_H1	16.3	652
H2	CAAGCAGAAGACGGCATACGAGATGATATGGACGTCTCGTGGGCTCGGAGATGTGTATAAGAGACAG	GATATGGAC	NexV2ad2_H2	13.6	544
H3	CAAGCAGAAGACGGCATACGAGATTGAGAGATCGTCTCGTGGGCTCGGAGATGTGTATAAGAGACAG	TGAGAGATC	NexV2ad2_H3	14.2	568
H4	CAAGCAGAAGACGGCATACGAGATTGCCATTAGGTCTCGTGGGCTCGGAGATGTGTATAAGAGACAG	TGCCATTAG	NexV2ad2_H4	13.6	544
H5	CAAGCAGAAGACGGCATACGAGATACTAACGCAGTCTCGTGGGCTCGGAGATGTGTATAAGAGACAG	ACTAACGCA	NexV2ad2_H5	13.8	552
H6	CAAGCAGAAGACGGCATACGAGATATGTAGCACGTCTCGTGGGCTCGGAGATGTGTATAAGAGACAG	ATGTAGCAC	NexV2ad2_H6	12.5	500
H7	CAAGCAGAAGACGGCATACGAGATGGTCGATATGTCTCGTGGGCTCGGAGATGTGTATAAGAGACAG	GGTCGATAT	NexV2ad2_H7	12.6	504
H8	CAAGCAGAAGACGGCATACGAGATGCGAGTTATGTCTCGTGGGCTCGGAGATGTGTATAAGAGACAG	GCGAGTTAT	NexV2ad2_H8	11.7	468
H9	CAAGCAGAAGACGGCATACGAGATGACTGAGTAGTCTCGTGGGCTCGGAGATGTGTATAAGAGACAG	GACTGAGTA	NexV2ad2_H9	10.5	420
H10	CAAGCAGAAGACGGCATACGAGATAGATACTCCGTCTCGTGGGCTCGGAGATGTGTATAAGAGACAG	AGATACTCC	NexV2ad2_H10	11.1	444
H11	CAAGCAGAAGACGGCATACGAGATGCTAGAGTTGTCTCGTGGGCTCGGAGATGTGTATAAGAGACAG	GCTAGAGTT	NexV2ad2_H11	13.2	528
H12	CAAGCAGAAGACGGCATACGAGATAATGTAGCGGTCTCGTGGGCTCGGAGATGTGTATAAGAGACAG	AATGTAGCG	NexV2ad2_H12	13.4	536

## Sheet: CompareBloom
Well Position	Oligo sequence (5' -> 3')	Barcode Sequence	Oligo name
	AATGATACGGCGACCACCGAGATCTACACTCGTCGGCAGCGTCAGATGTGTATAAGAGACAG		NexV2ad1noBC
A1	CAAGCAGAAGACGGCATACGAGATTACGAAGTCGTCTCGTGGGCTCGGAGATGTGTATAAGAGACAG	TACGAAGTC	NexV2ad2A1
A2	CAAGCAGAAGACGGCATACGAGATGACGAGATTGTCTCGTGGGCTCGGAGATGTGTATAAGAGACAG	GACGAGATT	NexV2ad2A2
A3	CAAGCAGAAGACGGCATACGAGATACCGTAAGAGTCTCGTGGGCTCGGAGATGTGTATAAGAGACAG	ACCGTAAGA	NexV2ad2A3
A4	CAAGCAGAAGACGGCATACGAGATTAGTGGCAAGTCTCGTGGGCTCGGAGATGTGTATAAGAGACAG	TAGTGGCAA	NexV2ad2A4
A5	CAAGCAGAAGACGGCATACGAGATCATTAACGCGTCTCGTGGGCTCGGAGATGTGTATAAGAGACAG	CATTAACGC	NexV2ad2A5
A6	CAAGCAGAAGACGGCATACGAGATTCGTTGAAGGTCTCGTGGGCTCGGAGATGTGTATAAGAGACAG	TCGTTGAAG	NexV2ad2A6
A7	CAAGCAGAAGACGGCATACGAGATTAGTACGCTGTCTCGTGGGCTCGGAGATGTGTATAAGAGACAG	TAGTACGCT	NexV2ad2A7
A8	CAAGCAGAAGACGGCATACGAGATCTCAGATCAGTCTCGTGGGCTCGGAGATGTGTATAAGAGACAG	CTCAGATCA	NexV2ad2A8
A9	CAAGCAGAAGACGGCATACGAGATTTCACCGTAGTCTCGTGGGCTCGGAGATGTGTATAAGAGACAG	TTCACCGTA	NexV2ad2A9
A10	CAAGCAGAAGACGGCATACGAGATGTCATGCATGTCTCGTGGGCTCGGAGATGTGTATAAGAGACAG	GTCATGCAT	NexV2ad2A10
A11	CAAGCAGAAGACGGCATACGAGATAGGACAGTTGTCTCGTGGGCTCGGAGATGTGTATAAGAGACAG	AGGACAGTT	NexV2ad2A11
A12	CAAGCAGAAGACGGCATACGAGATATGGTGTCTGTCTCGTGGGCTCGGAGATGTGTATAAGAGACAG	ATGGTGTCT	NexV2ad2A12
B1	CAAGCAGAAGACGGCATACGAGATGGATGTTCTGTCTCGTGGGCTCGGAGATGTGTATAAGAGACAG	GGATGTTCT	NexV2ad2B1
B2	CAAGCAGAAGACGGCATACGAGATCTTATCCAGGTCTCGTGGGCTCGGAGATGTGTATAAGAGACAG	CTTATCCAG	NexV2ad2B2
B3	CAAGCAGAAGACGGCATACGAGATGTAAGTCACGTCTCGTGGGCTCGGAGATGTGTATAAGAGACAG	GTAAGTCAC	NexV2ad2B3
B4	CAAGCAGAAGACGGCATACGAGATTTCAGTGAGGTCTCGTGGGCTCGGAGATGTGTATAAGAGACAG	TTCAGTGAG	NexV2ad2B4
B5	CAAGCAGAAGACGGCATACGAGATCTCGTAATGGTCTCGTGGGCTCGGAGATGTGTATAAGAGACAG	CTCGTAATG	NexV2ad2B5
B6	CAAGCAGAAGACGGCATACGAGATCATGTCTCAGTCTCGTGGGCTCGGAGATGTGTATAAGAGACAG	CATGTCTCA	NexV2ad2B6
B7	CAAGCAGAAGACGGCATACGAGATAATCGTGGAGTCTCGTGGGCTCGGAGATGTGTATAAGAGACAG	AATCGTGGA	NexV2ad2B7
B8	CAAGCAGAAGACGGCATACGAGATGTATCAGTCGTCTCGTGGGCTCGGAGATGTGTATAAGAGACAG	GTATCAGTC	NexV2ad2B8
B9	CAAGCAGAAGACGGCATACGAGATAGCAGATGTGTCTCGTGGGCTCGGAGATGTGTATAAGAGACAG	AGCAGATGT	NexV2ad2B9
B10	CAAGCAGAAGACGGCATACGAGATTCCTAACGTGTCTCGTGGGCTCGGAGATGTGTATAAGAGACAG	TCCTAACGT	NexV2ad2B10
B11	CAAGCAGAAGACGGCATACGAGATAACAGTCCAGTCTCGTGGGCTCGGAGATGTGTATAAGAGACAG	AACAGTCCA	NexV2ad2B11
B12	CAAGCAGAAGACGGCATACGAGATCCTTGAGAAGTCTCGTGGGCTCGGAGATGTGTATAAGAGACAG	CCTTGAGAA	NexV2ad2B12
C1	CAAGCAGAAGACGGCATACGAGATTTAAGCCTGGTCTCGTGGGCTCGGAGATGTGTATAAGAGACAG	TTAAGCCTG	NexV2ad2C1
C2	CAAGCAGAAGACGGCATACGAGATTTAGACCACGTCTCGTGGGCTCGGAGATGTGTATAAGAGACAG	TTAGACCAC	NexV2ad2C2
C3	CAAGCAGAAGACGGCATACGAGATTGTCTAGTGGTCTCGTGGGCTCGGAGATGTGTATAAGAGACAG	TGTCTAGTG	NexV2ad2C3
C4	CAAGCAGAAGACGGCATACGAGATTAGATCGAGGTCTCGTGGGCTCGGAGATGTGTATAAGAGACAG	TAGATCGAG	NexV2ad2C4
C5	CAAGCAGAAGACGGCATACGAGATTGAATGCCAGTCTCGTGGGCTCGGAGATGTGTATAAGAGACAG	TGAATGCCA	NexV2ad2C5
C6	CAAGCAGAAGACGGCATACGAGATGTGCAATGTGTCTCGTGGGCTCGGAGATGTGTATAAGAGACAG	GTGCAATGT	NexV2ad2C6
C7	CAAGCAGAAGACGGCATACGAGATAGTGGCATAGTCTCGTGGGCTCGGAGATGTGTATAAGAGACAG	AGTGGCATA	NexV2ad2C7
C8	CAAGCAGAAGACGGCATACGAGATATGATCGGTGTCTCGTGGGCTCGGAGATGTGTATAAGAGACAG	ATGATCGGT	NexV2ad2C8
C9	CAAGCAGAAGACGGCATACGAGATAGTCTACCTGTCTCGTGGGCTCGGAGATGTGTATAAGAGACAG	AGTCTACCT	NexV2ad2C9
C10	CAAGCAGAAGACGGCATACGAGATGATCAACTGGTCTCGTGGGCTCGGAGATGTGTATAAGAGACAG	GATCAACTG	NexV2ad2C10
C11	CAAGCAGAAGACGGCATACGAGATATCGGTAGTGTCTCGTGGGCTCGGAGATGTGTATAAGAGACAG	ATCGGTAGT	NexV2ad2C11
C12	CAAGCAGAAGACGGCATACGAGATCGTATGATGGTCTCGTGGGCTCGGAGATGTGTATAAGAGACAG	CGTATGATG	NexV2ad2C12
D1	CAAGCAGAAGACGGCATACGAGATTTACTGACGGTCTCGTGGGCTCGGAGATGTGTATAAGAGACAG	TTACTGACG	NexV2ad2D1
D2	CAAGCAGAAGACGGCATACGAGATCTGTCGTAAGTCTCGTGGGCTCGGAGATGTGTATAAGAGACAG	CTGTCGTAA	NexV2ad2D2
D3	CAAGCAGAAGACGGCATACGAGATTCAACTGGTGTCTCGTGGGCTCGGAGATGTGTATAAGAGACAG	TCAACTGGT	NexV2ad2D3
D4	CAAGCAGAAGACGGCATACGAGATATCGATCTCGTCTCGTGGGCTCGGAGATGTGTATAAGAGACAG	ATCGATCTC	NexV2ad2D4
D5	CAAGCAGAAGACGGCATACGAGATGCAACTATGGTCTCGTGGGCTCGGAGATGTGTATAAGAGACAG	GCAACTATG	NexV2ad2D5
D6	CAAGCAGAAGACGGCATACGAGATGATGACTTCGTCTCGTGGGCTCGGAGATGTGTATAAGAGACAG	GATGACTTC	NexV2ad2D6
D7	CAAGCAGAAGACGGCATACGAGATGACGTTACAGTCTCGTGGGCTCGGAGATGTGTATAAGAGACAG	GACGTTACA	NexV2ad2D7
D8	CAAGCAGAAGACGGCATACGAGATCATCTGCTAGTCTCGTGGGCTCGGAGATGTGTATAAGAGACAG	CATCTGCTA	NexV2ad2D8
D9	CAAGCAGAAGACGGCATACGAGATATTAGTCGGGTCTCGTGGGCTCGGAGATGTGTATAAGAGACAG	ATTAGTCGG	NexV2ad2D9
D10	CAAGCAGAAGACGGCATACGAGATTAGCGTACTGTCTCGTGGGCTCGGAGATGTGTATAAGAGACAG	TAGCGTACT	NexV2ad2D10
D11	CAAGCAGAAGACGGCATACGAGATCCAAGCAATGTCTCGTGGGCTCGGAGATGTGTATAAGAGACAG	CCAAGCAAT	NexV2ad2D11
D12	CAAGCAGAAGACGGCATACGAGATCCGTAATTGGTCTCGTGGGCTCGGAGATGTGTATAAGAGACAG	CCGTAATTG	NexV2ad2D12
E1	CAAGCAGAAGACGGCATACGAGATAGAATTGCCGTCTCGTGGGCTCGGAGATGTGTATAAGAGACAG	AGAATTGCC	NexV2ad2_E1
E2	CAAGCAGAAGACGGCATACGAGATACCTGTAACGTCTCGTGGGCTCGGAGATGTGTATAAGAGACAG	ACCTGTAAC	NexV2ad2_E2
E3	CAAGCAGAAGACGGCATACGAGATCATCAGTGTGTCTCGTGGGCTCGGAGATGTGTATAAGAGACAG	CATCAGTGT	NexV2ad2_E3
E4	CAAGCAGAAGACGGCATACGAGATGAATCCTCAGTCTCGTGGGCTCGGAGATGTGTATAAGAGACAG	GAATCCTCA	NexV2ad2_E4
E5	CAAGCAGAAGACGGCATACGAGATGCTGTATACGTCTCGTGGGCTCGGAGATGTGTATAAGAGACAG	GCTGTATAC	NexV2ad2_E5
E6	CAAGCAGAAGACGGCATACGAGATGAAGGCTATGTCTCGTGGGCTCGGAGATGTGTATAAGAGACAG	GAAGGCTAT	NexV2ad2_E6
E7	CAAGCAGAAGACGGCATACGAGATGGAATCGATGTCTCGTGGGCTCGGAGATGTGTATAAGAGACAG	GGAATCGAT	NexV2ad2_E7
E8	CAAGCAGAAGACGGCATACGAGATGCTTATGGTGTCTCGTGGGCTCGGAGATGTGTATAAGAGACAG	GCTTATGGT	NexV2ad2_E8
E9	CAAGCAGAAGACGGCATACGAGATTGACGCATTGTCTCGTGGGCTCGGAGATGTGTATAAGAGACAG	TGACGCATT	NexV2ad2_E9
E10	CAAGCAGAAGACGGCATACGAGATCACGATTCTGTCTCGTGGGCTCGGAGATGTGTATAAGAGACAG	CACGATTCT	NexV2ad2_E10
E11	CAAGCAGAAGACGGCATACGAGATTATTGCCTCGTCTCGTGGGCTCGGAGATGTGTATAAGAGACAG	TATTGCCTC	NexV2ad2_E11
E12	CAAGCAGAAGACGGCATACGAGATAAGTCAGAGGTCTCGTGGGCTCGGAGATGTGTATAAGAGACAG	AAGTCAGAG	NexV2ad2_E12
F1	CAAGCAGAAGACGGCATACGAGATATAGCTGAGGTCTCGTGGGCTCGGAGATGTGTATAAGAGACAG	ATAGCTGAG	NexV2ad2_F1
F2	CAAGCAGAAGACGGCATACGAGATTGCTCACAAGTCTCGTGGGCTCGGAGATGTGTATAAGAGACAG	TGCTCACAA	NexV2ad2_F2
F3	CAAGCAGAAGACGGCATACGAGATGTCTTCTGAGTCTCGTGGGCTCGGAGATGTGTATAAGAGACAG	GTCTTCTGA	NexV2ad2_F3
F4	CAAGCAGAAGACGGCATACGAGATTTGCCGATTGTCTCGTGGGCTCGGAGATGTGTATAAGAGACAG	TTGCCGATT	NexV2ad2_F4
F5	CAAGCAGAAGACGGCATACGAGATCTCGAATACGTCTCGTGGGCTCGGAGATGTGTATAAGAGACAG	CTCGAATAC	NexV2ad2_F5
F6	CAAGCAGAAGACGGCATACGAGATTGGCTTCTAGTCTCGTGGGCTCGGAGATGTGTATAAGAGACAG	TGGCTTCTA	NexV2ad2_F6
F7	CAAGCAGAAGACGGCATACGAGATAAGGCCATTGTCTCGTGGGCTCGGAGATGTGTATAAGAGACAG	AAGGCCATT	NexV2ad2_F7
F8	CAAGCAGAAGACGGCATACGAGATAAGTTGACCGTCTCGTGGGCTCGGAGATGTGTATAAGAGACAG	AAGTTGACC	NexV2ad2_F8
F9	CAAGCAGAAGACGGCATACGAGATCTGAACTGAGTCTCGTGGGCTCGGAGATGTGTATAAGAGACAG	CTGAACTGA	NexV2ad2_F9
F10	CAAGCAGAAGACGGCATACGAGATCTAGGTGTAGTCTCGTGGGCTCGGAGATGTGTATAAGAGACAG	CTAGGTGTA	NexV2ad2_F10
F11	CAAGCAGAAGACGGCATACGAGATCCATCTTAGGTCTCGTGGGCTCGGAGATGTGTATAAGAGACAG	CCATCTTAG	NexV2ad2_F11
F12	CAAGCAGAAGACGGCATACGAGATCTACGACATGTCTCGTGGGCTCGGAGATGTGTATAAGAGACAG	CTACGACAT	NexV2ad2_F12
G1	CAAGCAGAAGACGGCATACGAGATTCCAACATGGTCTCGTGGGCTCGGAGATGTGTATAAGAGACAG	TCCAACATG	NexV2ad2_G1
G2	CAAGCAGAAGACGGCATACGAGATGCTATCATCGTCTCGTGGGCTCGGAGATGTGTATAAGAGACAG	GCTATCATC	NexV2ad2_G2
G3	CAAGCAGAAGACGGCATACGAGATACAGCTTCAGTCTCGTGGGCTCGGAGATGTGTATAAGAGACAG	ACAGCTTCA	NexV2ad2_G3
G4	CAAGCAGAAGACGGCATACGAGATAGTCATTGCGTCTCGTGGGCTCGGAGATGTGTATAAGAGACAG	AGTCATTGC	NexV2ad2_G4
G5	CAAGCAGAAGACGGCATACGAGATAGATCTCGAGTCTCGTGGGCTCGGAGATGTGTATAAGAGACAG	AGATCTCGA	NexV2ad2_G5
G6	CAAGCAGAAGACGGCATACGAGATATGCTCTTGGTCTCGTGGGCTCGGAGATGTGTATAAGAGACAG	ATGCTCTTG	NexV2ad2_G6
G7	CAAGCAGAAGACGGCATACGAGATTTAGTGCGTGTCTCGTGGGCTCGGAGATGTGTATAAGAGACAG	TTAGTGCGT	NexV2ad2_G7
G8	CAAGCAGAAGACGGCATACGAGATTCCTAGTTCGTCTCGTGGGCTCGGAGATGTGTATAAGAGACAG	TCCTAGTTC	NexV2ad2_G8
G9	CAAGCAGAAGACGGCATACGAGATGGTGCATTAGTCTCGTGGGCTCGGAGATGTGTATAAGAGACAG	GGTGCATTA	NexV2ad2_G9
G10	CAAGCAGAAGACGGCATACGAGATACTGAGGATGTCTCGTGGGCTCGGAGATGTGTATAAGAGACAG	ACTGAGGAT	NexV2ad2_G10
G11	CAAGCAGAAGACGGCATACGAGATTAGCAGTCAGTCTCGTGGGCTCGGAGATGTGTATAAGAGACAG	TAGCAGTCA	NexV2ad2_G11
G12	CAAGCAGAAGACGGCATACGAGATTCACTCGAAGTCTCGTGGGCTCGGAGATGTGTATAAGAGACAG	TCACTCGAA	NexV2ad2_G12
H1	CAAGCAGAAGACGGCATACGAGATACCAATCAGGTCTCGTGGGCTCGGAGATGTGTATAAGAGACAG	ACCAATCAG	NexV2ad2_H1
H2	CAAGCAGAAGACGGCATACGAGATGATATGGACGTCTCGTGGGCTCGGAGATGTGTATAAGAGACAG	GATATGGAC	NexV2ad2_H2
H3	CAAGCAGAAGACGGCATACGAGATTGAGAGATCGTCTCGTGGGCTCGGAGATGTGTATAAGAGACAG	TGAGAGATC	NexV2ad2_H3
H4	CAAGCAGAAGACGGCATACGAGATTGCCATTAGGTCTCGTGGGCTCGGAGATGTGTATAAGAGACAG	TGCCATTAG	NexV2ad2_H4
H5	CAAGCAGAAGACGGCATACGAGATACTAACGCAGTCTCGTGGGCTCGGAGATGTGTATAAGAGACAG	ACTAACGCA	NexV2ad2_H5
H6	CAAGCAGAAGACGGCATACGAGATATGTAGCACGTCTCGTGGGCTCGGAGATGTGTATAAGAGACAG	ATGTAGCAC	NexV2ad2_H6
H7	CAAGCAGAAGACGGCATACGAGATGGTCGATATGTCTCGTGGGCTCGGAGATGTGTATAAGAGACAG	GGTCGATAT	NexV2ad2_H7
H8	CAAGCAGAAGACGGCATACGAGATGCGAGTTATGTCTCGTGGGCTCGGAGATGTGTATAAGAGACAG	GCGAGTTAT	NexV2ad2_H8
H9	CAAGCAGAAGACGGCATACGAGATGACTGAGTAGTCTCGTGGGCTCGGAGATGTGTATAAGAGACAG	GACTGAGTA	NexV2ad2_H9
H10	CAAGCAGAAGACGGCATACGAGATAGATACTCCGTCTCGTGGGCTCGGAGATGTGTATAAGAGACAG	AGATACTCC	NexV2ad2_H10
H11	CAAGCAGAAGACGGCATACGAGATGCTAGAGTTGTCTCGTGGGCTCGGAGATGTGTATAAGAGACAG	GCTAGAGTT	NexV2ad2_H11
H12	CAAGCAGAAGACGGCATACGAGATAATGTAGCGGTCTCGTGGGCTCGGAGATGTGTATAAGAGACAG	AATGTAGCG	NexV2ad2_H12
