# Supplementary material for: Disentangling strictly self-serving mutations from win-win mutations in a mutualistic microbial community
Source: eLife. 2019 Jun 4;8:e44812. doi: 10.7554/eLife.44812 (PMC6548503; doi:10.7554/eLife.44812)
Supplement: Supplementary file 5. [file elife-44812-supp5.xls]

## Sheet: P2&Other
WSO	Sequence	part1					barcode	part 3
401	/5Phos/GATCAGATCGGAAGAGCACACGTCTGAACTCCAGTCAC						GATCTC	ATCAGAACAA
402	CAAGCAGAAGACGGCATACGAGAT						GAGATC	GTGACTGGAGTTCAGACGTGTGCTCTTCCGATCT
403	/5Phos/GATCAGATCGGAAGAGCACACGTCTGAACTCCAGTCAC						ATCGAT	ATCAGAACAA
404	CAAGCAGAAGACGGCATACGAGAT						ATCGAT	GTGACTGGAGTTCAGACGTGTGCTCTTCCGATCT
405	/5Phos/GATCAGATCGGAAGAGCACACGTCTGAACTCCAGTCAC						TCCGAG	ATCAGAACAA
406	CAAGCAGAAGACGGCATACGAGAT						CTCGGA	GTGACTGGAGTTCAGACGTGTGCTCTTCCGATCT
407	/5Phos/GATCAGATCGGAAGAGCACACGTCTGAACTCCAGTCAC						ATTCGA	ATCAGAACAA
408	CAAGCAGAAGACGGCATACGAGAT						TCGAAT	GTGACTGGAGTTCAGACGTGTGCTCTTCCGATCT
398	AATGATACGGCGACCACCGAGATCTACACTCTTTCCCTACACGACGCTCT
381	CAAGCAGAAGACGGCATACGA
401, 403, 405, 407, 398, 381: standard desalting; 25 nmole
402, 404, 406, 408: HPLC purification; 50 nmole

## Sheet: P1
Well	Sequence	Name
A1	ACACTCTTTCCCTACACGACGCTCTTCCGATCTGGAT	Top P1 1
A2	ACACTCTTTCCCTACACGACGCTCTTCCGATCTGGTA	Top P1 2
A3	ACACTCTTTCCCTACACGACGCTCTTCCGATCTGGCC	Top P1 3 version 2
A4	ACACTCTTTCCCTACACGACGCTCTTCCGATCTGCGT	Top P1 4
A5	ACACTCTTTCCCTACACGACGCTCTTCCGATCTGCAC	Top P1 5
A6	ACACTCTTTCCCTACACGACGCTCTTCCGATCTGCTG	Top P1 6
A7	ACACTCTTTCCCTACACGACGCTCTTCCGATCTGTCA	Top P1 7
A8	ACACTCTTTCCCTACACGACGCTCTTCCGATCTGTGC	Top P1 8
A9	ACACTCTTTCCCTACACGACGCTCTTCCGATCTGTAG	Top P1 9
A10	ACACTCTTTCCCTACACGACGCTCTTCCGATCTGATT	Top P1 10
A11	ACACTCTTTCCCTACACGACGCTCTTCCGATCTGACG	Top P1 11
A12	ACACTCTTTCCCTACACGACGCTCTTCCGATCTGAGA	Top P1 12
B1	ACACTCTTTCCCTACACGACGCTCTTCCGATCTTGCA	Top P1 13
B2	ACACTCTTTCCCTACACGACGCTCTTCCGATCTTGGT	Top P1 14
B3	ACACTCTTTCCCTACACGACGCTCTTCCGATCTTGAC	Top P1 15
B4	ACACTCTTTCCCTACACGACGCTCTTCCGATCTTCTT	Top P1 16
B5	ACACTCTTTCCCTACACGACGCTCTTCCGATCTTCCG	Top P1 17
B6	ACACTCTTTCCCTACACGACGCTCTTCCGATCTTCGA	Top P1 18
B7	ACACTCTTTCCCTACACGACGCTCTTCCGATCTTTAA	Top P1 19
B8	ACACTCTTTCCCTACACGACGCTCTTCCGATCTTTTC	Top P1 20
B9	ACACTCTTTCCCTACACGACGCTCTTCCGATCTTTCT	Top P1 21
B10	ACACTCTTTCCCTACACGACGCTCTTCCGATCTTAGC	Top P1 22
B11	ACACTCTTTCCCTACACGACGCTCTTCCGATCTTAAT	Top P1 23
B12	ACACTCTTTCCCTACACGACGCTCTTCCGATCTTATG	Top P1 24
C1	ACACTCTTTCCCTACACGACGCTCTTCCGATCTCGTT	Top P1 25
C2	ACACTCTTTCCCTACACGACGCTCTTCCGATCTCGCG	Top P1 26
C3	ACACTCTTTCCCTACACGACGCTCTTCCGATCTCGGA	Top P1 27
C4	ACACTCTTTCCCTACACGACGCTCTTCCGATCTCCAA	Top P1 28
C5	ACACTCTTTCCCTACACGACGCTCTTCCGATCTCCTC	Top P1 29
C6	ACACTCTTTCCCTACACGACGCTCTTCCGATCTCCCT	Top P1 30
C7	ACACTCTTTCCCTACACGACGCTCTTCCGATCTCTGG	Top P1 31
C8	ACACTCTTTCCCTACACGACGCTCTTCCGATCTCTAT	Top P1 32
C9	ACACTCTTTCCCTACACGACGCTCTTCCGATCTCTTA	Top P1 33
C10	ACACTCTTTCCCTACACGACGCTCTTCCGATCTCACC	Top P1 34
C11	ACACTCTTTCCCTACACGACGCTCTTCCGATCTCAGT	Top P1 35
C12	ACACTCTTTCCCTACACGACGCTCTTCCGATCTCAAG	Top P1 36
D1	ACACTCTTTCCCTACACGACGCTCTTCCGATCTAGGC	Top P1 37
D2	ACACTCTTTCCCTACACGACGCTCTTCCGATCTAGAA	Top P1 38
D3	ACACTCTTTCCCTACACGACGCTCTTCCGATCTAGTG	Top P1 39
D4	ACACTCTTTCCCTACACGACGCTCTTCCGATCTACCA	Top P1 40
D5	ACACTCTTTCCCTACACGACGCTCTTCCGATCTACGG	Top P1 41
D6	ACACTCTTTCCCTACACGACGCTCTTCCGATCTACAT	Top P1 42
D7	ACACTCTTTCCCTACACGACGCTCTTCCGATCTATTT	Top P1 43
D8	ACACTCTTTCCCTACACGACGCTCTTCCGATCTATCG	Top P1 44
D9	ACACTCTTTCCCTACACGACGCTCTTCCGATCTATGA	Top P1 45
D10	ACACTCTTTCCCTACACGACGCTCTTCCGATCTAAAC	Top P1 46
D11	ACACTCTTTCCCTACACGACGCTCTTCCGATCTAATA	Top P1 47
D12	ACACTCTTTCCCTACACGACGCTCTTCCGATCTAACT	Top P1 48
E1	/5Phos/AATTATCCAGATCGGAAGAGCGTCGTGTAGGGAAAGAGTGT	Bot P1 1
E2	/5Phos/AATTTACCAGATCGGAAGAGCGTCGTGTAGGGAAAGAGTGT	Bot P1 2
E3	/5Phos/AATTGGCCAGATCGGAAGAGCGTCGTGTAGGGAAAGAGTGT	Bot P1 3
E4	/5Phos/AATTACGCAGATCGGAAGAGCGTCGTGTAGGGAAAGAGTGT	Bot P1 4
E5	/5Phos/AATTGTGCAGATCGGAAGAGCGTCGTGTAGGGAAAGAGTGT	Bot P1 5
E6	/5Phos/AATTCAGCAGATCGGAAGAGCGTCGTGTAGGGAAAGAGTGT	Bot P1 6
E7	/5Phos/AATTTGACAGATCGGAAGAGCGTCGTGTAGGGAAAGAGTGT	Bot P1 7
E8	/5Phos/AATTGCACAGATCGGAAGAGCGTCGTGTAGGGAAAGAGTGT	Bot P1 8
E9	/5Phos/AATTCTACAGATCGGAAGAGCGTCGTGTAGGGAAAGAGTGT	Bot P1 9
E10	/5Phos/AATTAATCAGATCGGAAGAGCGTCGTGTAGGGAAAGAGTGT	Bot P1 10
E11	/5Phos/AATTCGTCAGATCGGAAGAGCGTCGTGTAGGGAAAGAGTGT	Bot P1 11
E12	/5Phos/AATTTCTCAGATCGGAAGAGCGTCGTGTAGGGAAAGAGTGT	Bot P1 12
F1	/5Phos/AATTTGCAAGATCGGAAGAGCGTCGTGTAGGGAAAGAGTGT	Bot P1 13
F2	/5Phos/AATTACCAAGATCGGAAGAGCGTCGTGTAGGGAAAGAGTGT	Bot P1 14
F3	/5Phos/AATTGTCAAGATCGGAAGAGCGTCGTGTAGGGAAAGAGTGT	Bot P1 15
F4	/5Phos/AATTAAGAAGATCGGAAGAGCGTCGTGTAGGGAAAGAGTGT	Bot P1 16
F5	/5Phos/AATTCGGAAGATCGGAAGAGCGTCGTGTAGGGAAAGAGTGT	Bot P1 17
F6	/5Phos/AATTTCGAAGATCGGAAGAGCGTCGTGTAGGGAAAGAGTGT	Bot P1 18
F7	/5Phos/AATTTTAAAGATCGGAAGAGCGTCGTGTAGGGAAAGAGTGT	Bot P1 19
F8	/5Phos/AATTGAAAAGATCGGAAGAGCGTCGTGTAGGGAAAGAGTGT	Bot P1 20
F9	/5Phos/AATTAGAAAGATCGGAAGAGCGTCGTGTAGGGAAAGAGTGT	Bot P1 21
F10	/5Phos/AATTGCTAAGATCGGAAGAGCGTCGTGTAGGGAAAGAGTGT	Bot P1 22
F11	/5Phos/AATTATTAAGATCGGAAGAGCGTCGTGTAGGGAAAGAGTGT	Bot P1 23
F12	/5Phos/AATTCATAAGATCGGAAGAGCGTCGTGTAGGGAAAGAGTGT	Bot P1 24
G1	/5Phos/AATTAACGAGATCGGAAGAGCGTCGTGTAGGGAAAGAGTGT	Bot P1 25
G2	/5Phos/AATTCGCGAGATCGGAAGAGCGTCGTGTAGGGAAAGAGTGT	Bot P1 26
G3	/5Phos/AATTTCCGAGATCGGAAGAGCGTCGTGTAGGGAAAGAGTGT	Bot P1 27
G4	/5Phos/AATTTTGGAGATCGGAAGAGCGTCGTGTAGGGAAAGAGTGT	Bot P1 28
G5	/5Phos/AATTGAGGAGATCGGAAGAGCGTCGTGTAGGGAAAGAGTGT	Bot P1 29
G6	/5Phos/AATTAGGGAGATCGGAAGAGCGTCGTGTAGGGAAAGAGTGT	Bot P1 30
G7	/5Phos/AATTCCAGAGATCGGAAGAGCGTCGTGTAGGGAAAGAGTGT	Bot P1 31
G8	/5Phos/AATTATAGAGATCGGAAGAGCGTCGTGTAGGGAAAGAGTGT	Bot P1 32
G9	/5Phos/AATTTAAGAGATCGGAAGAGCGTCGTGTAGGGAAAGAGTGT	Bot P1 33
G10	/5Phos/AATTGGTGAGATCGGAAGAGCGTCGTGTAGGGAAAGAGTGT	Bot P1 34
G11	/5Phos/AATTACTGAGATCGGAAGAGCGTCGTGTAGGGAAAGAGTGT	Bot P1 35
G12	/5Phos/AATTCTTGAGATCGGAAGAGCGTCGTGTAGGGAAAGAGTGT	Bot P1 36
H1	/5Phos/AATTGCCTAGATCGGAAGAGCGTCGTGTAGGGAAAGAGTGT	Bot P1 37
H2	/5Phos/AATTTTCTAGATCGGAAGAGCGTCGTGTAGGGAAAGAGTGT	Bot P1 38
H3	/5Phos/AATTCACTAGATCGGAAGAGCGTCGTGTAGGGAAAGAGTGT	Bot P1 39
H4	/5Phos/AATTTGGTAGATCGGAAGAGCGTCGTGTAGGGAAAGAGTGT	Bot P1 40
H5	/5Phos/AATTCCGTAGATCGGAAGAGCGTCGTGTAGGGAAAGAGTGT	Bot P1 41
H6	/5Phos/AATTATGTAGATCGGAAGAGCGTCGTGTAGGGAAAGAGTGT	Bot P1 42
H7	/5Phos/AATTAAATAGATCGGAAGAGCGTCGTGTAGGGAAAGAGTGT	Bot P1 43
H8	/5Phos/AATTCGATAGATCGGAAGAGCGTCGTGTAGGGAAAGAGTGT	Bot P1 44
H9	/5Phos/AATTTCATAGATCGGAAGAGCGTCGTGTAGGGAAAGAGTGT	Bot P1 45
H10	/5Phos/AATTGTTTAGATCGGAAGAGCGTCGTGTAGGGAAAGAGTGT	Bot P1 46
H11	/5Phos/AATTTATTAGATCGGAAGAGCGTCGTGTAGGGAAAGAGTGT	Bot P1 47
H12	/5Phos/AATTAGTTAGATCGGAAGAGCGTCGTGTAGGGAAAGAGTGT	Bot P1 48
